# Supplementary material for: Three Decades of Change in Potentially Toxic Elements in Brown Algae in the Northeast Atlantic Ocean
Source: Environ Sci Technol. 2025 May 22;59(21):10476–87. doi: 10.1021/acs.est.4c14013 (PMC12138972; doi:10.1021/acs.est.4c14013)
Supplement: Supplementary file 2 [file es4c14013_si_002.xlsx]

## Sheet: Information_Table S4
Three Decades of Change in Potentially Toxic Elements in Brown Algae in the Northeast Atlantic Ocean
Carme Pacín1,2*, J. Ángel Fernández1, Mercedes Conde-Amboage3, Massimo Lazzari2, Rita García-Seoane4,5, Inés G. Viana4, Zulema Varela1, Carlos Real6, Rubén Villares6, Jesús R. Aboal1
1. CRETUS Centre, Department of Functional Biology, Ecology Unit, Universidade de Santiago de Compostela, Santiago de Compostela, 15782, Spain
2. CIQUS Centre, Department of Physical Chemistry, Universidade de Santiago de Compostela, Santiago de Compostela, 15782, Spain
3. Department of Statistics, Mathematical Analysis and Optimization, Universidade de Santiago de Compostela, Santiago de Compostela, 15782, Spain
4. Instituto Español de Oceanografía (IEO-CSIC), Centro Oceanográfico de A Coruña, A Coruña, 15001, Spain
5. Department of Earth Sciences, University of Hawaii at Mānoa, 1680 East-West Road, POST 719B, Honolulu, HI, 96822, United States
6. Department of Functional Biology, Ecology Unit, Universidade de Santiago de Compostela, Escola Politécnica Superior de Enxeñaría Lugo, 27002, Spain
Table S4. Excel file containing sampling sites information including Coordinates (WGS84), Ría, Species, Year of sampling, and Potential Toxic Elements (PTEs) concentrations for each sample of Fucus collected in NW Spain from 1990 to 2021. Element concentrations are expressed in µg g-1, except for Hg in ng g -1 (dry weight). Additionally, the Relative Standard Deviation (RSD, expressed as a percen…

## Sheet: Table S4
ID	Year	Specie	X	Y	Ría	Al µg g-1	Al RSD	Cr µg g-1	Cr RSD	Fe µg g-1	Fe RSD	Ni µg g-1	Ni RSD	Cu µg g-1	Cu RSD	Zn µg g-1	Zn RSD	As µg g-1	As RSD	Cd µg g-1	Cd RSD	Hg ng g-1
1	2001	F.vesiculosus	-8.87476	41.8723	A guarda	259.792	2.1	3.64618	1.6	203.879	1.4	11.9387	1.5	3.03741	1.5	46.2307	1.7	49.7179	1.8	0.515876	4.4	20.2872
1	2003	F.vesiculosus	-8.87476	41.8723	A guarda	29.8393	1.6	3.11261	1.2	74.9808	0.6	3.4894	1.5	0.977077	1.6	21.4603	1.6	49.3764	1	0.371347	3.8	10.8949
1	2005	F.vesiculosus	-8.87476	41.8723	A guarda	43.9767	0	3.13234	0.7	102.569	2.1	2.65641	1.3	2.05797	0.4	18.6772	1.7	30.3936	1.5	0.537344	1.5	9.4354
1	2007	F.vesiculosus	-8.87476	41.8723	A guarda	40.4145	0.6	1.4545	1.2	95.9305	0.8	3.43791	1.1	28.4812	0.9	27.1352	0.5	23.6128	1	0.561769	1.7	16.42
2	2001	F.ceranoides	-8.84513	41.8995	A guarda	757.521	4.2	6.34429	3.2	529.408	3.1	13.4829	3.8	7.59811	3.9	52.8588	4.1	74.1372	3.9	1.11959	3.5	16.125
2	2003	F.ceranoides	-8.84513	41.8995	A guarda	703.548	0.9	10.3002	2.1	701.537	2	11.0698	2.4	6.52349	3	46.0148	2.3	27.7608	3	0.568855	3.4	12.43
2	2005	F.ceranoides	-8.84513	41.8995	A guarda	1467.1	2.9	24.7036	2.4	1332.54	2.7	19.0965	2.1	26.5727	2.1	46.5669	2.1	24.6415	2	0.446585	3.2	13.01
2	2007	F.ceranoides	-8.84513	41.8995	A guarda	701.26	2.2	9.65929	3.6	862.884	2.8	12.0296	3.1	14.1507	3.8	41.309	3.5	27.5428	3	0.451099	4.2	12.675
2	2021	F.ceranoides	-8.84513	41.8995	A guarda	505	2.4	0.486102	2.9	407.046	2.8	5.51972	1.5	3.21719	3	36.2419	2	84.6301	1.7	0.467195	1.9
3	1990	F.ceranoides	-8.83175	41.904	A guarda	187.785	0.8	21.4154	0.6	508.97	0.7	18.4822	1	21.6546	0.9	32.2741	0.6	36.021	1	0.617591	3.9
3	2021	F.ceranoides	-8.83175	41.904	A guarda	240.163	1.1	0.240855	1.2	242.98	1.9	9.31233	0.5	3.25085	1.6	55.6789	1	93.3126	1.3	0.720412	0.6	12.7
4	1990	F.ceranoides	-8.82186	42.1182	Vigo	393.24	0.7	61.5832	1.6	671.555	2.4	49.4565	0.5	1805.46	1.8	169.535	1.1	119.63	0.7	2.07717	3.2
5	2001	F.vesiculosus	-8.83037	42.1482	Vigo	88.7537	1.7	1.53706	1.2	135.292	1.7	3.38991	0.7	17.2164	1.1	43.1808	1.1	46.2421	1.5	0.384148	2.7	22.195
5	2003	F.vesiculosus	-8.83037	42.1482	Vigo	48.8041	0.8	3.43663	1.8	253.105	1.5	5.24054	0.9	8.715	1	47.4258	0.7	35.2962	1.7	0.415616	2.2	21.71
5	2005	F.vesiculosus	-8.83037	42.1482	Vigo	64.4779	1	2.60857	1	166.399	1.3	2.99384	1.2	6.13938	1.6	26.3296	1.1	20.9877	1.7	0.590234	2.6	18.16
5	2007	F.vesiculosus	-8.83037	42.1482	Vigo	45.9729	1.3	1.59049	1.5	100.576	1.3	2.01454	1.8	12.4686	1.7	23.3082	0.9	22.2679	1.6	0.474845	2.3	14.375
5	2021	F.vesiculosus	-8.83037	42.1482	Vigo	493.213	1.6	0.56165	2.2	329.99	1	1.06465	0.7	1.65539	1.4	21.1555	1.3	44.2117	1.5	0.254505	4.3	10.3867
6	1990	F.spiralis	-8.80157	42.1944	Vigo	35.1406	4	7.15309	3.1	221.707	2.6	9.83813	2.1	23.5081	2.7	122.36	3	42.9647	2.4	0.925755	3	48.105
6	2021	F.spiralis	-8.80157	42.1944	Vigo	93.1155	1.9	0.0809129	4	77.6416	1.8	0.412703	4.1	1.3768	2.4	29.0207	1.4	43.7662	1.3	0.14842	2.8	14.015
7	2003	F.vesiculosus	-8.89985	42.2179	Vigo	47.7962	1.3	13.2599	1.6	96.4816	1.7	7.93943	0.9	1.59313	2.2	54.0645	1.7	47.0435	1.7	1.06854	3.8	9.355
7	2005	F.vesiculosus	-8.89985	42.2179	Vigo	8.64669	5	149.798	3.9	685.585	5	66.1429	4.6	2.67743	5.1	38.5234	4.8	25.7865	3.6	0.852372	4.5	8.32
7	2007	F.vesiculosus	-8.89985	42.2179	Vigo	7.20304	1.9	1.76034	1.6	44.8067	2.1	5.92853	2.2	95.2964	2	87.7442	1.4	30.5106	1.7	1.22977	1	9.17
8	2001	F.vesiculosus	-8.82468	42.2766	Pontevedra	97.5605	3.6	2.36474	2.6	148.126	2.8	6.42264	3.8	7.10401	3.1	70.9881	3.7	38.691	3.1	0.487745	3	26.36
8	2003	F.vesiculosus	-8.82468	42.2766	Pontevedra	55.1076	1.8	1.30428	1.8	76.2339	1.5	1.73647	1.1	7.49871	1.6	26.8589	1.2	28.8434	0.7	0.576353	6.3	22.46
8	2005	F.vesiculosus	-8.82468	42.2766	Pontevedra	53.4949	2.6	6.71236	2.3	143.302	2	4.65628	2.6	22.3439	2.2	49.7099	1.7	27.887	1.6	0.810102	3.6	21.61
8	2021	F.vesiculosus	-8.82468	42.2766	Pontevedra	121.896	1.5	0.219766	1	72.9194	1.3	1.14922	4.4	10.3492	1.1	45.0691	1.1	61.1876	1	0.342328	5.1	13.275
8	2007	F.vesiculosus	-8.82468	42.2766	Pontevedra	21.884	3.3	1.01083	4.6	76.6416	3.5	2.90438	4.15	34.9671	3.4	56.289	3.3	20.1096	3.35	0.512868	3.7	20.96
9	2001	F.vesiculosus	-8.71367	42.2819	Vigo	219.255	1.1	3.64261	1.5	199.913	1.3	4.20855	1	11.3977	1.4	87.0026	1.5	34.9746	1.2	0.721671	3.7	28.23
9	2003	F.vesiculosus	-8.71367	42.2819	Vigo	66.0791	4.9	2.2362	4.9	109.352	3.8	3.15559	3.7	10.3351	4.9	96.6714	3.7	31.6525	3.9	0.735311	3.1	26.73
9	2005	F.vesiculosus	-8.71367	42.2819	Vigo	406.125	1.5	6.63176	1.8	295.322	1.5	5.40045	1.6	14.7705	1.3	79.921	1.4	22.9377	0.7	0.633376	1.1	30.8
9	2007	F.vesiculosus	-8.71367	42.2819	Vigo	75.2798	0.6	1.44576	1.4	79.9369	0.5	2.52369	0.1	18.3167	0.4	64.6883	0	30.3387	0	0.648691	0.4	23.485
9	2021	F.vesiculosus	-8.71367	42.2819	Vigo	68.4019	3.3	0.214423	5.9	70.8402	3.5	1.13157	3.4	3.97372	3.5	49.9373	3.7	72.9329	3.5	0.507051	3.9	20.78
10	1990	F.ceranoides	-8.62115	42.287	Vigo	78.7138	1.9	2.86219	2.1	238.827	2.4	2.87983	1.7	18.63	1.9	62.3963	2.3	27.1119	2	0.820361	1.95	64.57
10	2021	F.vesiculosus	-8.62115	42.287	Vigo	2252.68	0.5	2.1876	1.9	1292.3	0.5	1.42619	0.8	12.3412	0.8	68.9477	0.7	65.7339	0.8	0.526597	1.9	33.945
11	2001	F.vesiculosus	-8.64937	42.3194	Vigo	715.588	2.7	3.73855	1.8	486.53	2.4	4.39294	1.7	7.22877	1.3	72.5533	1.6	47.3641	1.7	0.482743	0.7	30.545
11	2005	F.vesiculosus	-8.64937	42.3194	Vigo	811.206	4.1	8.6214	4.9	539.801	5.1	5.20378	4.7	13.3009	5.4	53.6524	5.4	31.4309	5.9	0.621543	8	47.3
11	2007	F.vesiculosus	-8.64937	42.3194	Vigo	547.811	1.9	6.4067	1.5	412.058	1.9	4.8594	2	21.9753	1.5	37.4803	1.8	27.4389	1.7	0.496099	2.4	42.71
11	2021	F.vesiculosus	-8.64937	42.3194	Vigo	1876.52	2.3	1.60437	2.5	924.751	3.4	1.35252	2.7	4.46398	2.4	36.3522	3.1	75.8632	3	0.445084	1.9	40.025
11	2021	F.spiralis	-8.64937	42.3194	Vigo	186.576	3.2	0.231646	4.5	179.834	4.1	2.18006	5.5	2.83623	4.8	40.4967	3.8	36.1722	3.9	0.241139	2.7	31.85
12	2021	F.vesiculosus	-8.6383	42.3428	Vigo	1994.1	0.8	1.5899	1.4	970.885	0.1	1.49262	2.7	5.94062	0.8	38.7523	0.3	52.718	0.4	0.524934	4.7	31.72
13	1990	F.ceranoides	-8.6383	42.3428	Vigo	142.905	7.8	17.5444	8.5	332.912	8.4	16.0762	8.1	30.6568	8.3	65.6163	8.1	25.033		0.85575	10.5	41.75
13	2021	F.ceranoides	-8.6383	42.3428	Vigo	1679.77	5.5	1.30156	7	794.272	6.2	1.4447	5.7	4.45749	6.2	32.3183	6.3	50.5272	6	0.402358	7.6	31.25
14	1990	F.ceranoides	-8.61344	42.3463	Vigo	168.645	1.1	3.0119	0.6	238.965	1.3	2.62331	2	6.71901	1.1	51.1474	0.9	31.2813	1	0.751405	1.1	59.7
14	2001	F.ceranoides	-8.61344	42.3463	Vigo	955.136	0.4	5.72838	1.2	498.859	1.1	4.24946	0.5	9.47676	0.8	59.3994	0.6	60.1791	0.6	0.855802	2.6	29.69
14	2003	F.ceranoides	-8.61344	42.3463	Vigo	1079.64	1.2	9.90516	0.7	592.724	1	6.72436	1.2	5.82034	0.8	58.0842	1.3	54.1268	1	0.655444	3	22.47
14	2005	F.ceranoides	-8.61344	42.3463	Vigo	631.437	6.4	7.95306	6.2	445.169	6.4	5.11193	4.6	6.26531	6.6	40.9102	5.9	30.976	5.8	0.563114	6.5	22.39
14	2007	F.ceranoides	-8.61344	42.3463	Vigo	863.402	5.2	12.2235	4.3	512.994	3.4	7.10938	5.8	13.3719	5	43.2323	5.1	22.2076	4.7	0.593691	2.4	22.22
14	2021	F.ceranoides	-8.61344	42.3463	Vigo	238.271	6.1	0.227008	4.7	175.474	5.5	1.05359	3.9	2.74676	5	32.6407	5.8	81.1156	5.9	0.409974	7.8	17.19
15	1990	F.ceranoides	-8.60735	42.3467	vigo	132.698	1.4	10.0683	0.4	231.988	0.7	10.2226	1.1	50.1242	1.2	55.7943	0.8	35.1886	1	0.795021	1.7	111.375
15	2021	F.ceranoides	-8.60735	42.3467	Vigo	1832.38	1.8	1.36541	1.4	859.213	1.1	1.57083	2.3	6.51755	1	43.1049	1.2	51.3172	1.4	0.410841	1.5	30.795
16	1990	F.vesiculosus	-8.62345	42.3473	Vigo	169.232	2.5	12.2309	1.9	270.668	2.4	10.6175	2.4	10.7999	2.1	53.8595	2.4	28.6568	2	0.816294	0.5	83.96
16	1990	F.ceranoides	-8.62345	42.3473	Vigo	67.1235	0.7	5.90801	1.5	150.772	2.2	4.95342	2.1	40.3559	1.2	35.6798	1.3	28.9591	1	0.530496	0.7	38.99
16	2021	F.ceranoides	-8.62345	42.3473	Vigo	496.609	0.3	0.451932	1.9	271.301	0.4	0.775683	2.2	3.43669	1.4	26.0545	0.3	59.6299	0.6	0.435595	2.5	23.215
17	2005	F.vesiculosus	-8.92675	42.3891	Pontevedra	107.849	1.1	4.49984	1.8	115.021	0.5	2.69358	2.5	2.28385	0.9	27.32	0.5	24.7384	1	0.565119	3.7	13.39
17	2007	F.vesiculosus	-8.92675	42.3891	Pontevedra	101.653	2	10.3287	2.4	126.594	1.4	5.34048	0	1.05308	5.1	18.3399	2.8	31.5643	2.3	0.544352	1.3	12.515
17	2021	F.vesiculosus	-8.92675	42.3891	Pontevedra	25.8617	0.6	0.211	0.9	26.8014	1.5	2.02235	1.6	1.92409	0.9	30.4754	1.4	51.4712	1.1	1.98215	1.4	12.19
18	2017	F.vesiculosus	-8.7155	42.3897	Pontevedra	121.81	1.4	0.230568	4.2	79.69	1	0.595312	2.2	1.87708	0.4	22.4008	0.4	68.5779	1.8	0.916718	2.9	12.65
18	2021	F.vesiculosus	-8.7155	42.3897	Pontevedra	322.977	6.3	0.223243	9.9	141.091	6.8	1.03578	6.6	1.83462	6.4	34.6663	6.1	41.8187	5.6	0.235493	9.5	11.31
19	2003	F.vesiculosus	-8.77044	42.3942	Pontevedra	31.7184	2.4	2.63279	3.5	107.051	3.2	1.57209	3.3	1.83124	3.8	28.5109	4.2	24.7014	3.5	0.517536	1.3	31.345
19	2005	F.vesiculosus	-8.77044	42.3942	Pontevedra	16.2332	1.9	1.78726	3.4	83.5945	2.6	1.28423	1.5	5.67411	2.4	36.1666	1.6	32.9424	2.4	1.03367	1.4	41.755
19	2007	F.vesiculosus	-8.77044	42.3942	Pontevedra	28.0301	4.9	1.53074	4.8	90.3898	7	1.12856	3.2	4.84166	5	24.119	5.6	25.259	5.7	0.709094	4.4	28.01
20	2017	F.vesiculosus	-8.68509	42.4069	Pontevedra	191.483	1.2	0.567289	0.3	189.22	1.3	1.66339	0.4	39.576	0.6	135.991	1	104.776	0.7	1.23954	1.3	22.46
20	2021	F.vesiculosus	-8.68509	42.4069	Pontevedra	186.952	2.6	0.370263	2.6	198.383	2.1	6.0965	1.3	28.4112	1.8	165.722	1.8	33.7677	2.6	0.266217	2.7	20.84
21	2017	F.vesiculosus	-8.73202	42.416	Pontevedra	285.869	1	0.625159	0.8	125.004	1.3	1.05662	0.9	2.22281	0.1	29.6619	1	69.7853	0.9	1.6444	0.1	16.905
21	2021	F.vesiculosus	-8.73202	42.416	Pontevedra	1060.42	2.7	0.771709	3	517.584	1.4	1.58559	1.5	1.62979	1.3	39.47	1.8	44.976	1.5	0.332555	5.7	14.33
22	1990	F.ceranoides	-8.67194	42.4229	Pontevedra	108.908	1.7	7.46399	1.6	450.282	2.1	6.26951	3.2	20.6988	2.4	88.0712	2.4	17.5535	2.8	0.209549	3.2	115.72
23	1990	F.ceranoides	-8.66267	42.4246	Pontevedra	100.562	1.3	6.55391	1.2	382.491	1.5	6.75394	1.8	21.7943	1.5	98.4901	1.4	37.8878	1.5	0.625158	3.6	174.81
24	2001	F.vesiculosus	-8.70862	42.4261	Pontevedra	378.201	2.8	4.12082	2.3	348.462	3	2.69509	4.7	4.08662	4.8	37.3942	4.6	37.0087	3.8	0.398765	5.9	71.325
24	2003	F.vesiculosus	-8.70862	42.4261	Pontevedra	75.9603	1	1.33115	0.7	117.852	0.6	1.20693	1.1	2.5424	0.8	40.45	0.9	33.2801	1.1	0.465933	2.5	62.75
24	2005	F.vesiculosus	-8.70862	42.4261	Pontevedra	25.8311	4.6	8.09994	3.6	110.502	1.6	3.86773	2.3	5.10196	2.6	44.5138	3.1	33.5945	3.8	0.373485	4.2	32.86
24	2007	F.vesiculosus	-8.70862	42.4261	Pontevedra	53.6628	1.7	1.20989	1.3	99.9794	1.5	1.46773	1.3	8.75503	1.1	28.9273	0.8	29.8293	1	0.384843	2.9	34.775
24	2017	F.vesiculosus	-8.70862	42.4261	Pontevedra	302.356	4.2	0.269737	2.8	124.788	5.5	0.771147	4.9	2.34868	3.1	32.273	3.7	82.6983	3.4	1.0047	1.8	31.66
24	2021	F.vesiculosus	-8.70862	42.4261	Pontevedra	148.727	1.9	0.115543	1.3	65.5432	3.3	1.4025	1.4	2.15226	2.3	38.0141	1.6	55.6622	2	0.340298	3.9	14.64
25	2003	F.vesiculosus	-8.87719	42.4299	Pontevedra	10.6513	4.6	1.04974	2.8	37.2396	3.6	1.26605	6.1	1.0475	3.3	54.9552	3.6	55.5411	3.3	1.00273	6	11.8
25	2005	F.vesiculosus	-8.87719	42.4299	Pontevedra	13.2314	1.5	2.07004	3	52.4441	1.8	1.65957	3.1	10.1736	1.9	40.3911	2.1	19.422	2.4	0.816785	3.7	11.965
25	2007	F.vesiculosus	-8.87719	42.4299	Pontevedra	5.72856	2.6	0.480013	0.7	39.9296	0.4	1.43246	3.8	12.5874	0.6	41.2822	1	32.8332	0.7	1.75161	0.6	8.18
25	2021	F.vesiculosus	-8.87719	42.4299	Pontevedra	119.669	5.4	0.0908808	1.7	138.71	4.8	0.558045	3.8	0.798008	5.2	25.6424	4.6	42.7429	4.7	0.527856	6	7.54
26	1990	F.ceranoides	-8.69151	42.4379	Pontevedra	138.363	1.8	23.3221	1.1	508.227	0.5	17.8352	0.9	8.05903	1.5	97.9593	1.7	33.3504	1.6	0.562651	4.3	193.74
27	1990	F.spiralis	-8.85292	42.4576	Arousa	77.0772	1.9	21.8365	1.7	220.003	2.5	17.1945	2.1	71.1808	1.5	15.0738	2.6	25.003	1.9	0.523267	2.8	37.875
27	2021	F.vesiculosus	-8.85292	42.4576	Arousa	2409.01	0.6	1.82768	1.7	993.073	0.6	1.06278	2.2	3.40853	0.7	22.7169	0.9	47.286	1.4	0.355105	1.3	22.97
28	1990	F.spiralis	-8.86863	42.4641	Arousa	155.525	0.8	5.23368	0.5	250.069	1.6	3.76648	0.9	12.6135	1.5	20.7144	0.9	33.8266	1	0.777052	1.1	38.84
28	2021	F.vesiculosus	-8.86863	42.4641	Arousa	820.229	4.5	0.977324	4.1	487.218	4	0.63558	3.5	2.16496	4.7	17.7526	3.4	44.0477	4.6	0.316512	1.5	20.595
29	1990	F.spiralis	-8.90709	42.4768	Arousa	57.7674	6.3	8.63976	5.8	183.062	6.3	7.02436	6.3	19.7933	5.8	34.1704	5.8	35.1268	6.1	1.45575	6.4	41.46
30	2003	F.vesiculosus	-9.00862	42.48	Arousa	5.92438	3	1.16055	0.4	44.1219	1.1	2.9319	2.4	1.10403	1.6	49.1458	0.8	37.035	1.8	0.761726	1.8	10.46
30	2005	F.vesiculosus	-9.00862	42.48	Arousa	8.69298	4.1	6.54019	2.1	73.91	1.5	4.7011	1.4	2.22461	1.4	37.6544	1.2	22.2219	1.6	0.919327	2.9	11.68
30	2007	F.vesiculosus	-9.00862	42.48	Arousa	9.3575	4.5	0.817465	6.2	53.1359	4.5	3.49369	4.8	9.09442	4.6	33.7465	4.7	23.9045	4.6	1.11822	5.6	13.73
31	2001	F.vesiculosus	-8.89416	42.4817	Arousa	11.5645	3.2	1.45527	3.4	58.1312	2.9	5.69449	2	29.8999	2.2	78.8158	2.5	33.1197	2.5	0.806403	4.7	14.57
31	2003	F.vesiculosus	-8.89416	42.4817	Arousa	24.8411	5	3.47767	2.5	67.4763	2.1	3.3745	0.7	1.68525	0.1	69.083	2.5	43.5607	2	0.690484	2	11.375
31	2005	F.vesiculosus	-8.89416	42.4817	Arousa	4.35286	1.1	0.996524	2.2	59.0357	0.6	1.94522	2.4	3.03856	1.1	59.9725	1.4	29.7105	1.6	0.855015	1.9	13.17
31	2007	F.vesiculosus	-8.89416	42.4817	Arousa	9.21113	1	1.07258	1.6	54.0106	1.5	2.77403	2.9	8.38355	0.6	45.6794	1.8	24.9019	1.8	0.691935	2	13.18
31	2021	F.vesiculosus	-8.89416	42.4817	Arousa	95.4038	3.9	0.0881459	1.5	46.4593	3.5	0.925988	2.8	1.32857	4.5	51.7964	3.3	61.8296	2.7	0.621884	4.5	9.7
32	1990	F.spiralis	-8.81276	42.4939	Arousa	47.3838	0.65	8.39661	0.8	152.78	1.25	7.79215	0.85	25.6034	0.65	25.1579	0.3	34.762	0.9	0.745256	1.45	38.68
32	2021	F.vesiculosus	-8.81276	42.4939	Arousa	913.205	1.1	0.755975	0.9	878.557	1.2	1.52343	0.7	4.73129	1.1	51.9981	0.9	46.3791	0.6	0.503616	0.5	35.81
33	1990	F.ceranoides	-8.80695	42.4987	Arousa	97.5465	1.1	27.904	1.6	319.454	1.6	25.7645	1.6	47.3934	1.5	21.7425	1.5	33.0414	0.7	0.626873	2.7	46.04
33	2021	F.ceranoides	-8.80695	42.4987	Arousa	1628.14	0.5	3.16339	0.5	993.743	1.5	4.52223	2.1	7.76068	0.9	63.3388	0.5	34.7457	0.9	0.426674	1.7	22.945
34	1990	F.ceranoides	-8.77564	42.5041	Arousa	134.184	1.8	9.41798	1.3	233.559	1.2	9.1515	1.7	20.7215	1.5	25.6978	1.4	37.5788	1.4	0.672242	2.4	35.955
35	1990	F.spiralis	-8.81625	42.5174	Arousa	20.1431	3.1	12.4559	3	194.858	2.5	13.2766	2	24.7198	2.3	43.5492	2	25.3272	3	0.928066	0.5	44.98
35	2021	F.vesiculosus	-8.81625	42.5174	Arousa	1336.05	4.6	1.24789	5.2	806.277	3.8	0.77904	7.1	7.68819	4.1	41.7738	4.7	30.964	4.8	0.291856	1.6	22.44
36	1990	F.spiralis	-8.82741	42.5214	Arousa	69.3826	2.5	17.5041	0.9	219.381	1.9	15.8957	1.4	34.8147	1.5	46.3562	1.3	26.4537	0.9	0.783004	2	43.88
36	2021	F.spiralis	-8.82741	42.5214	Arousa	1462.82	0.7	2.68854	0.1	855.636	0	2.04013	0.8	3.59994	0.7	50.2373	0.3	35.8835	0.7	0.29147	4	13.95
37	2001	F.vesiculosus	-8.87312	42.5454	Arousa	271.797	1	5.29071	1.4	191.919	0.7	6.79872	1.2	21.4886	1.2	37.6465	1.1	33.7588	1.3	0.804509	3.7	19.11
37	2003	F.vesiculosus	-8.87312	42.5454	Arousa	127.998	3.3	3.33765	3.8	155.094	3.5	3.87908	3.5	39.788	3.5	56.4533	3	26.575	3.5	0.796981	5.3	19.03
37	2005	F.vesiculosus	-8.87312	42.5454	Arousa	328.875	1.2	8.24149	0.9	294.607	0.8	5.36985	1.4	10.9491	1	32.5279	1.3	28.6382	1	0.791896	2.3	17.055
37	2007	F.vesiculosus	-8.87312	42.5454	Arousa	288.845	0.2	10.1887	0.7	295.109	0.4	7.72744	1	13.6203	0.4	39.5626	0.5	28.2374	0.4	0.682765	2.1	21.21
37	2021	F.vesiculosus	-8.87312	42.5454	Arousa	733.628	2	0.768981	1.6	423.01	1.6	1.56538	2.3	1.94484	3.5	24.1366	1.7	54.6403	2.3	0.519143	5.4	13.965
38	1990	F.ceranoides	-8.82135	42.5579	Arousa	71.1458	1.3	15.8625	1.2	246.49	1	14.9074	1.2	148.933	0.9	53.0497	1.4	25.917	1.5	0.514418	1.6	79.89
38	2021	F.ceranoides	-8.82135	42.5579	Arousa	3245.97	4.4	3.92892	4.4	2051.31	4.8	1.70218	6	10.367	4.4	51.2041	4	48.2556	4.4	0.418004	0.4	48.205
39	2001	F.vesiculosus	-8.96296	42.5691	Arousa	39.7475	1.6	1.8994	1.6	90.1016	1.4	3.09599	1.6	4.65361	1.8	45.6708	1.8	33.4815	1.5	0.869468	1.2	17.93
39	2003	F.vesiculosus	-8.96296	42.5691	Arousa	30.0178	1.5	1.23399	0.8	71.0655	2.9	2.32538	1.3	2.95855	1.9	42.7698	2.2	34.2588	1.7	0.962548	2.3	12.045
39	2007	F.vesiculosus	-8.96296	42.5691	Arousa	43.1914	2.9	1.13017	2.9	103.086	2.9	4.40218	2.1	19.6812	2.7	45.5967	2.7	24.7314	2.7	0.795645	4.1	14.6874
39	2005	F.vesiculosus	-8.96296	42.5691	Arousa	21.2398	2	1.52239	1.5	54.2833	2.1	2.03143	1.7	17.1892	2.1	44.1385	1.6	26.6745	1.5	0.854492	1.8	10.5033
40	1990	F.vesiculosus	-9.04894	42.5732	Arousa	121.777	2.9	38.3436	2.9	290.482	3	41.2658	2.3	108.964	2.7	26.867	2.9	41.3951	3.2	1.44409	3.3
40	2021	F.vesiculosus	-9.04894	42.5732	Arousa	51.4242	2	0.122581	1.3	50.321	1	0.971129	3	0.625968	1.5	18.6894	1.3	49.3979	1.9	0.492097	1.5	8.22
41	2003	F.spiralis	-9.06212	42.5761	Arousa	25.6163	1.9	2.12307	2.7	95.2942	1.7	2.43887	2.6	2.26496	1.9	34.6264	2.4	23.2516	2	0.648005	3.1	11.75
41	2005	F.vesiculosus	-9.06212	42.5761	Arousa	23.2387	4.8	2.78863	3.6	73.26	4.3	3.77899	6.9	10.3644	4.8	38.8924	4.6	24.2473	4.3	1.58111	3.6	12.195
41	2007	F.vesiculosus	-9.06212	42.5761	Arousa	25.0745	3.6	2.30032	3.1	56.4588	2.9	3.17606	3	11.9956	2.6	28.7849	2.9	28.6859	2.2	0.714642	2.7	10.36
41	2021	F.vesiculosus	-9.06212	42.5761	Arousa	49.525	2	0.113924	2.2	54.4497	1.1	0.931962	2.7	0.589399	3.3	21.3141	1.4	44.319	1	0.698259	1.6	7.235
42	2001	F.vesiculosus	-8.82434	42.5796	Arousa	416.005	1.4	3.74904	1.1	310.828	1.3	7.91597	1.2	44.8684	1.5	51.9877	0.9	26.1285	1.6	0.637804	1	23.73
42	2003	F.vesiculosus	-8.82434	42.5796	Arousa	260.422	1.8	2.47989	2.3	241.997	2.2	4.2319	2.6	7.42136	1.8	34.1092	1.2	28.0405	1.5	0.629878	2	20.15
42	2005	F.vesiculosus	-8.82434	42.5796	Arousa	52.2925	1.2	2.35251	0.6	123.432	2.4	2.5931	1.1	7.2663	1.3	37.5989	1.3	25.4074	1.4	0.790909	2.4	20.47
42	2007	F.vesiculosus	-8.82434	42.5796	Arousa	115.444	1.4	4.35108	1.3	180.166	2	6.80487	1.4	18.4347	1.6	41.0581	1.5	21.5919	1	0.423579	3.7	19.21
42	2021	F.vesiculosus	-8.82434	42.5796	Arousa	1142.43	5.3	1.54978	5.6	776.789	6.7	1.39678	4.9	2.5919	5	27.8542	5.5	64.8781	5.8	0.570517	5.1	20.45
43	2001	F.vesiculosus	-8.86277	42.6062	Arousa	133.787	1.3	1.62663	1.6	142.693	2	6.87209	2	16.8861	1.6	39.3279	1.7	29.4043	1.8	0.478469	1.2	16.9
43	2003	F.vesiculosus	-8.86277	42.6062	Arousa	56.7343	1.2	1.25064	3.1	112.6	1.6	3.29265	2	3.96933	1.5	33.2931	1.2	34.1526	1.3	0.558786	1.5	15.01
43	2005	F.vesiculosus	-8.86277	42.6062	Arousa	87.0077	0.8	3.46377	0.6	144.555	1	3.4029	0.9	4.02823	1	42.4967	0.6	36.0039	0.6	0.747715	1.5	15.095
43	2007	F.vesiculosus	-8.86277	42.6062	Arousa	103.903	4.6	1.35692	4.5	117.926	4.7	7.06182	3.5	77.2707	3.1	69.905	4.1	29.4444	4.9	0.485341	1.8	16.065
44	1990	F.vesiculosus	-8.76418	42.6321	Arousa	83.5142	0.8	5.30174	0.5	132.366	1.1	6.4049	0.8	308.441	0.2	42.0861	0.2	38.6449	0.3	1.34107	0.5	79.205
44	2021	F.vesiculosus	-8.76418	42.6321	Arousa	1088.56	1.6	2.12948	0.8	576.06	1	1.78629	0.5	5.29971	0.5	32.6789	1.2	75.1691	0.8	0.559303	2	15.07
45	1990	F.vesiculosus	-8.79534	42.6364	Arousa	910.853	1.6	8.48201	1.4	591.386	1.1	9.32822	1.2	31.4613	1.4	45.2218	1.5	42.5711	1.3	0.664778	3.6	62.6885
45	2021	F.spiralis	-8.79534	42.6364	Arousa	425.854	1.6	0.70065	1.2	257.637	2.4	1.35122	1.5	2.21268	1.6	27.565	0.9	50.5405	1.3	0.291382	0.5	11.8939
46	1990	F.spiralis	-8.90061	42.6392	Arousa	24.4716	2.9	7.9453	1.4	166.677	2.3	6.54254	1.7	40.4499	1.6	51.7234	1.9	40.6565	1.2	1.05798	3.3	89.5
46	2021	F.spiralis	-8.90061	42.6392	Arousa	4350.41	1	4.55375	0.5	2954.89	0.4	6.65875	0.2	9.49031	0.3	81.8564	0.3	63.5173	0.1	0.762656	1.2	24.895
47	1990	F.ceranoides	-8.90194	42.6406	Arousa	163.213	1.9	11.9725	1.7	323.851	1.8	10.9918	2.3	39.6346	2	33.6323	1.9	33.64	1.8	0.42272	1.5	80.6
47	2021	F.ceranoides	-8.90194	42.6406	Arousa	858.65	1.5	1.03678	1.1	503.103	1.7	3.68944	1.6	3.96627	1.7	43.8857	1.3	55.9147	1.7	0.520209	1.8	14.205
48	1990	F.vesiculosus	-8.76683	42.6518	Arousa	202.362	2.4	5.87754	2.7	260.893	2.3	9.09344	3.6	71.478	2.8	36.823	2.8	26.7007	3.4	0.68623	4.6	80.585
48	2021	F.vesiculosus	-8.76683	42.6518	Arousa	1492.08	4.5	3.11853	3.5	870.009	3.2	2.42739	2.9	5.82156	3.8	30.7597	3.5	59.6135	3.1	0.460436	4	19.47
49	1990	F.ceranoides	-8.7443	42.6621	Arousa	340.164	3.9	11.8017	4.4	317.645	3.9	9.22941	3.2	141.236	4	43.4627	4	67.5807	2.5	0.80471	3.9	102.08
49	2021	F.ceranoides	-8.7443	42.6621	Arousa	3322.05	3.3	6.94118	3.4	1934.86	2.7	5.38731	3.5	10.8668	3.1	55.4011	2.6	53.0425	3.3	0.452526	1.4	39.78
50	1990	F.ceranoides	-8.7316	42.6841	Arousa	170.756	1.3	7.49004	0.5	184.43	0.5	4.83076	0.3	77.9986	1.2	43.3904	1.1	75.2218	1.2	0.824976	2.9	57.925
50	2021	F.ceranoides	-8.7316	42.6841	Arousa	811.212	3.3	1.84204	3.9	583.583	4.2	4.10211	3.8	9.60179	3.1	47.1362	2.7	59.2774	3.3	0.428099	5	14.73
51	1990	F.ceranoides	-8.72669	42.6871	Arousa	87.3867	1.3	14.9143	1.2	251.594	0.6	13.8526	1.5	40.491	1.7	43.0439	1.1	49.8566	1	0.912623	1.8	50.545
52	2003	F.spiralis	-9.03177	42.6955	Noia	11.8124	1.2	2.56175	1.5	54.874	0.9	2.07413	1	0.891587	1.4	21.7511	2.1	21.5114	0.6	1.24556	2	10.31
52	2005	F.vesiculosus	-9.03177	42.6955	Noia	12.8025	0.6	3.72022	2.5	51.9956	1.3	3.07262	2.1	4.5802	0.8	27.1972	0.8	25.6698	1.2	2.00157	2.5	10.505
52	2007	F.vesiculosus	-9.03177	42.6955	Noia	13.4856	1.3	2.4678	2.2	48.8622	1.1	2.20693	1	8.35093	1.1	20.016	1.8	28.6479	1.2	2.15332	1.8	8.66
52	2021	F.vesiculosus	-9.03177	42.6955	Noia	26.2226	1.4	0.0816983	3.5	31.6332	1	1.06959	3.4	0.478081	2.7	13.8478	1.2	54.6373	1.7	1.50858	1.8	11.28
52	2021	F.spiralis	-9.03177	42.6955	Noia	8.75863	2.2	0.0826537	9.7	21.8744	1.4	1.12045	0.7	0.430678	0.6	13.9242	2.8	50.0235	1.3	1.4633	2.6	11.095
53	2001	F.ceranoides	-8.72447	42.7017	Arousa	717.691	2.1	11.1046	1.7	741.186	1.7	10.7208	1.7	52.3079	1.8	146.26	1.6	34.1687	2.2	2.1114	3.1	17.7
53	2003	F.ceranoides	-8.72447	42.7017	Arousa	731.795	0.9	9.30716	1.3	716.505	0.9	10.8396	0.7	23.9588	0.7	163.972	0.9	38.6805	1	1.18081	3.1	18.46
53	2005	F.ceranoides	-8.72447	42.7017	Arousa	1414.24	2.4	15.3131	1.5	1141.85	1.1	16.6077	1.5	34.1791	1.4	161.591	1.3	33.3629	1.2	0.903873	2.3	21.74
53	2007	F.ceranoides	-8.72447	42.7017	Arousa	525.557	1.3	6.23318	1	529.742	1	8.68737	1.4	53.5998	1.3	134.028	1.4	23.8941	1.4	0.974277	0.3	18.22
53	2021	F.ceranoides	-8.72447	42.7017	Arousa	6073.22	4.9	12.3619	4.6	3561.8	4.8	8.63824	4.2	14.8763	3.8	70.5998	3.9	50.3737	4	0.577542	6.5	29.93
54	1990	F.ceranoides	-8.70582	42.7064	Arousa	114.309	1.9	7.37587	1.8	139.568	2.4	8.04626	1.5	153.319	2.9	71.2905	2.5	57.7135	2.8	1.47787	4.5	34.61
54	2021	F.ceranoides	-8.70582	42.7064	Arousa	1783.5	2.3	3.69778	2.4	1165.6	2	5.53593	2.8	10.012	3.2	92.7888	2.8	39.4828	3.1	0.726857	1.6	18.8
55	1990	F.ceranoides	-8.71945	42.7074	Arousa	65.8654	1.3	10.5545	0.6	200.41	1.6	11.0146	0.1	32.136	0.3	47.3422	0.6	43.2296	0.4	0.957632	1.8
55	2021	F.ceranoides	-8.71945	42.7074	Arousa	1766	1.6	3.60225	3.7	1104.92	3.1	5.00937	3.2	8.80987	2.4	72.6563	3.3	39.2388	2.9	0.494536	1.3	13.75
56	1990	F.ceranoides	-8.69345	42.7103	Arousa	69.5466	0.3	7.65781	0.8	202.469	2	7.84937	1.9	48.8029	0.3	44.8986	1	34.0788	0.5	0.778949	2.4	45.575
57	2001	F.vesiculosus	-8.9787	42.743	Noia	194.979	1.6	1.20289	0.8	100.762	1	5.8172	2.6	3.19486	1.2	93.5566	0.9	45.5047	1.4	1.441	0.9	17.5487
57	2003	F.vesiculosus	-8.9787	42.743	Noia	18.9175	0.8	1.24338	1.3	94.3742	1.3	2.57597	1.1	2.77147	1.3	38.0559	1.3	29.9392	1.3	1.05825	2.8	14.995
57	2005	F.vesiculosus	-8.9787	42.743	Noia	13.304	0.8	2.50559	0.7	97.0206	0.3	2.89165	1.3	3.57777	1.6	39.1217	0.9	33.0418	1.1	1.33377	0.9	12.0269
57	2007	F.vesiculosus	-8.9787	42.743	Noia	45.8199	1.1	11.0695	0.2	125.794	0.1	8.32842	0.8	133.384	1.1	105.077	0.4	34.9984	0.3	1.35228	1.4	11.3691
57	2021	F.vesiculosus	-8.9787	42.743	Noia	27.0376	3.1	0.31615	5	55.6539	2.7	1.49924	2.8	1.58577	5.3	27.0622	4.3	110.989	3.7	1.76156	5.3	15.305
58	1990	F.spiralis	-9.10355	42.7562	Noia	7.90354	2.2	7.79643	0.8	109.525	1.6	8.33583	1	21.8945	1.3	31.5458	0.9	38.191	1	2.49985	1.2	22.715
58	2021	F.spiralis	-9.10355	42.7562	Noia	46.9032	2.3	0.0967846	1.2	33.0524	2.3	0.772508	3.3	0.607395	4.3	14.3576	2.6	75.8783	2.1	0.529582	4	10.49
59	2001	F.vesiculosus	-8.99194	42.78	Noia	34.3944	2	1.54092	2.5	94.319	2.05	7.83083	2.2	2.63057	2.05	136.67	2	62.0128	1.95	1.74363	2.35	24.405
59	2003	F.vesiculosus	-8.99194	42.78	Noia	7.90604	1.7	1.26011	1.9	73.2125	0.7	2.43746	1.2	1.79278	1.5	33.4311	1	37.7355	0.9	1.19617	0.4	17.06
59	2005	F.vesiculosus	-8.99194	42.78	Noia	8.67486	1.3	1.03345	2	50.1098	1.4	2.45006	1	2.65666	1.4	35.6931	1.5	43.1428	1.5	1.35361	3.1	13.685
59	2007	F.vesiculosus	-8.99194	42.78	Noia	7.76693	3	1.69811	2.9	118.488	2.7	4.31906	3	8.23039	2	32.9509	2	27.2299	3.1	1.30142	3.1	17.66
59	2021	F.vesiculosus	-8.99194	42.78	Noia	54.6244	1.1	0.13694	4	45.7989	1.2	1.0932	0.8	1.46631	0.7	26.0719	0.9	100.657	0.9	1.75147	0.9	14.995
60	1990	F.ceranoides	-8.89063	42.7801	Noia	176.678	0.8	19.3152	1.3	314.915	0.8	14.9155	0.9	145.353	1.3	76.5179	1.4	80.5529	2.1	1.74118	1.5	89.77
60	2021	F.ceranoides	-8.89063	42.7801	Noia	2222.67	4.6	2.23949	5.1	1326	4.9	2.4297	5.8	14.2642	4.9	125.335	5	104.711	4.8	2.35939	4.8	18.01
61	1990	F.ceranoides	-8.90683	42.7884	Noia	160.936	0.5	7.40996	1	308.047	0.8	8.37165	1.1	74.2422	0.9	38.7366	0.3	31.7261	1.7	1.24665	2.4	43.05
61	1990	F.vesiculosus	-8.90683	42.7884	Noia	37.2322	1.1	19.0667	0.9	204.033	0.4	17.4794	1	19.0643	1.4	31.3591	1.3	42.454	1.5	1.68337	3.3	52.77
61	2021	F.ceranoides	-8.90683	42.7884	Noia	912.853	0.9	0.949316	1.1	593.853	0.7	1.04808	1.2	5.29612	1.3	28.6948	0.8	77.5303	0.5	0.590939	1.1	17.78
62	2021	F.ceranoides	-8.89102	42.7894	Noia	1963.06	0.8	2.15066	1.3	1285.14	0.4	2.37824	1.7	12.7044	0.8	74.9544	0.7	67.229	0.9	0.776532	1.3	15.79
62	1990	F.ceranoides	-8.89102	42.7894	Noia	161.314	1.3	13.0086	1.4	362.567	1.4	12.7721	1.4	161.921	1.2	43.4951	1	38.8872	1.2	1.20521	1.5	84.97
63	1990	F.ceranoides	-8.9823	42.792	Noia	105.83	0.1	20.3415	0.3	250.279	0.7	17.2502	0.4	84.159	0.8	51.0051	0.4	24.8017	0.3	0.595528	2.8	106.758
63	2021	F.ceranoides	-8.9823	42.792	Noia	1488.43	1.2	1.17204	0.8	770.839	0.9	1.32324	4.2	8.89307	1.8	50.9985	1.4	68.8682	1.3	0.425944	1.5	18.96
64	1990	F.ceranoides	-8.98251	42.7985	Noia	118.564	4.9	10.2258	4.8	188.063	4.4	9.49954	3.7	110.771	4.3	42.7521	4.4	36.5452	4.2	0.882733	4.6	72.2
64	2021	F.ceranoides	-8.98251	42.7985	Noia	1157.7	3.9	0.770539	2.7	608.433	4.3	1.54958	5	4.66062	3.6	39.917	4.1	58.1073	4	0.613607	3.4	16.76
65	2001	F.vesiculosus	-8.92644	42.7996	Noia	125.597	1.4	7.53139	1	176.435	1.7	5.38023	0.4	4.13667	0.4	53.5644	0.6	57.6296	0.6	0.911623	2.5	16.325
65	2003	F.vesiculosus	-8.92644	42.7996	Noia	89.836	0.7	3.1889	1.1	203.885	0.4	4.69817	2.1	4.6942	1.3	40.4218	1.1	28.6038	0.8	0.882214	1.4	19.4
65	2005	F.vesiculosus	-8.92644	42.7996	Noia	148.685	1.1	2.90142	0.8	197.172	0.5	3.51784	1.4	25.2037	0.7	36.1418	0.9	27.0798	0.7	0.661173	3.4	13.81
65	2007	F.vesiculosus	-8.92644	42.7996	Noia	156.187	0.7	6.44806	0.7	272.414	1	6.47163	1.1	49.0345	0.9	53.9373	1.1	24.2813	1	0.75683	1.5	18.11
65	2021	F.spiralis	-8.92644	42.7996	Noia	540.39	1.4	0.354651	1.1	254.282	1.9	1.66812	1.9	1.79958	0.9	30.813	1	46.2584	1.1	0.509205	2	11.3
65	2021	F.vesiculosus	-8.92644	42.7996	Noia	265.683	1	0.289565	1.9	190.36	0.3	1.32377	0.7	2.79445	1.1	40.9297	1.5	118.341	1.3	1.10136	0.9	13.97
66	1990	F.ceranoides	-9.02052	42.8028	Noia	77.1932	2.1	27.5314	1.4	330.051	1.3	25.1127	1.6	68.9153	1.4	41.3669	1.8	35.1911	1.3	0.780425	5	91.13
66	2021	F.vesiculosus	-9.02052	42.8028	Noia	2045.74	0.8	1.51338	0.8	1005.81	1	1.61242	0.4	4.29087	0.7	39.8474	0.8	41.204	0.6	0.549302	3.6	17.54
67	2003	F.spiralis	-9.11199	42.811	Noia	7.92768	3.15	0.795615	2.15	67.8679	1.85	2.98018	2.3	1.14101	2.6	33.4013	1.55	27.4673	1.75	1.03204	2.6	16.71
67	2005	F.vesiculosus	-9.11199	42.811	Noia	19.4293	4.4	1.80212	5.4	51.1485	4.8	2.92583	5.9	2.50608	5.3	40.5961	4.1	25.3071	4.7	1.76581	4.3	14.13
67	2007	F.vesiculosus	-9.11199	42.811	Noia	16.0092	4.4	1.66661	2.5	50.5268	3.4	7.85794	4.4	152.758	3.8	110.137	3.4	23.0604	3.4	0.826841	2.2	10.3
67	2021	F.spiralis	-9.11199	42.811	Noia	251.723	4	0.374032	4	93.1506	3	1.07048	3.8	0.850323	4.3	25.8403	4.1	72.7087	3.5	0.984355	2.7	12.385
68	1990	F.ceranoides	-8.88872	42.8179	Noia	68.0935	1.1	7.89541	1.5	267.664	0.9	6.86597	1.3	32.2781	0.8	52.7253	1.4	25.2715	1.4	1.14509	3.1
68	2021	F.ceranoides	-8.88872	42.8179	Noia	1214.01	2.7	1.37326	1.6	1010.03	1.6	2.06094	0.8	4.74214	1.7	33.0904	1.1	66.0024	1.2	0.451864	3.1	14.24
69	2001	F.ceranoides	-8.88061	42.8186	Noia	2179.3	0.8	17.9083	0.5	2761.51	0.8	20.5684	0.9	12.2947	0.9	310.898	1.7	33.9972	0.5	2.00429	0.3	32.8315
69	2003	F.ceranoides	-8.88061	42.8186	Noia	636.198	3.3	7.38243	1.7	592.726	0.8	6.67181	0.6	7.86781	1.1	49.7868	0.6	14.0937	0.7	0.685937	2.9	20.46
69	2005	F.ceranoides	-8.88061	42.8186	Noia	527.858	3.7	7.82335	3.9	529.8	4.7	6.7686	3.6	9.54398	4.7	46.6122	4.2	16.8145	4.3	0.595632	3.5	24.07
69	2007	F.ceranoides	-8.88061	42.8186	Noia	1376.39	1.1	17.5258	0.5	1123.6	0.6	16.4067	0.9	64.421	1	91.8282	0.6	13.9415	0.4	0.814142	0.3	27.95
69	2021	F.ceranoides	-8.88061	42.8186	Noia	1045.09	4.7	1.06213	1.8	724.524	3.2	2.81737	3.1	4.57856	4.3	37.8233	2.5	34.7261	2.3	0.497809	0.2	16.135
70	1990	F.ceranoides	-8.87612	42.8272	Noia	121.73	4.4	16.6216	5.4	305.551	4.6	14.7759	4.2	204.71	4.1	33.8	4.4	26.4225	4.1	0.882287	5.2	45.75
70	2021	F.ceranoides	-8.87612	42.8272	Noia	1789.59	1.9	1.74641	2.7	1178.05	4.8	3.14065	3.8	5.97633	4.8	44.4516	4.9	36.0846	4.7	0.551827	3.5	16.94
71	1990	F.ceranoides	-8.86704	42.8289	Noia	199.183	2.6	35.249	3	375.936	2.4	29.4715	2.3	107.485	2.6	48.0152	1.8	41.3213	0.9	1.1711	5.4
71	2021	F.ceranoides	-8.86704	42.8289	Noia	217.815	4.5	0.257447	6.8	208.894	5.9	1.95532	5.5	2.54141	5.3	37.7093	4.9	43.6951	4.9	0.601473	5.5	14.615
72	1990	F.vesiculosus	-9.10549	42.8403	Noia	30.1649	5.2	14.8039	5	160.915	4.7	11.5453	5.7	66.2116	6.5	33.2247	5.7	32.7305	5	1.08653	4.2	60.75
72	2021	F.vesiculosus	-9.10549	42.8403	Noia	116.151	2.1	0.164983	5.1	129.198	2.6	2.13621	1.3	1.68549	1.9	18.3333	1.8	81.0556	2.2	0.786195	3.7	15.83
73	2003	F.vesiculosus	-9.26462	42.9145	Fisterra	18.8053	2	1.48551	0.3	130.222	2.5	2.46667	1.5	5.4366	1.7	40.2016	1.7	30.2516	1.3	0.679439	0.5	16.11
73	2005	F.vesiculosus	-9.26462	42.9145	Fisterra	49.3917	2.6	2.59394	1.4	193.839	1.6	2.65985	3.6	2.62047	2.4	40.629	2.1	28.0789	2.4	0.746045	2.2	15.305
73	2007	F.vesiculosus	-9.26462	42.9145	Fisterra	28.3945	0.3	1.08758	1.1	173.213	0.5	2.23032	3.3	9.76145	1	36.5071	0.5	24.2079	0.5	0.851129	0.5	12.19
73	2021	F.vesiculosus	-9.26462	42.9145	Fisterra	309.659	1.25	0.463305	2.8	240.346	1.1	1.15229	1.6	1.39511	1.05	27.8307	1.55	91.3549	1.55	0.964503	2.45	15.645
74	2003	F.ceranoides	-9.24829	42.9975	Fisterra	498.041	1	9.37832	0.6	533.914	1.6	5.58066	1.2	2.98175	0.8	90.2053	0.9	18.7123	1.5	0.45819	2.5	21.35
74	2005	F.ceranoides	-9.24829	42.9975	Fisterra	479.217	1	9.91362	1.3	680.789	0.6	5.76138	1.6	5.36651	1.2	76.1527	1.2	21.4011	1.7	0.400641	2.4	15.62
74	2007	F.ceranoides	-9.24829	42.9975	Fisterra	217.098	0.7	3.01273	0.7	621.32	0.1	2.70688	0.2	9.26917	0.3	83.4097	0.6	18.2469	1	0.491967	0.5	15.67
74	2021	F.ceranoides	-9.24829	42.9975	Fisterra	320.632	4.2	0.320874	3.1	301.959	3.8	1.52476	2.9	1.70858	4.7	58.9827	3.3	28.2791	4	0.437379	2	13.16
75	1990	F.ceranoides	-9.15051	43.1271	Caamariñas	126.272	1.9	8.90941	1.3	209.725	1.6	8.70289	1.8	86.1598	1.8	23.9333	1.9	40.6736	1.5	0.74709	2.8	46.745
75	2021	F.ceranoides	-9.15051	43.1271	Caamariñas	650.041	1.4	0.561633	1	382.797	1	0.820587	1.4	2.33914	0.5	30.122	0.2	78.5284	0.4	0.678122	4.7	11.66
76	2021	F.ceranoides	-9.14136	43.1286	Caamariñas	1811.14	2.2	2.68545	2.5	1088.57	2.6	2.03794	1.4	3.29106	3.6	33.4591	2.8	99.4581	2.2	0.720105	2.6	16.37
76	2001	F.ceranoides	-9.14136	43.1286	Caamariñas	1030.75	6.5	12.5401	5.3	804.035	5.1	7.43684	5	19.4104	5.7	41.3804	5.8	30.1153	5.5	0.624719	4.9	20.43
76	2003	F.ceranoides	-9.14136	43.1286	Caamariñas	648.226	1	12.6253	1.35	562.319	1.05	6.6605	0.55	5.74833	1	27.957	1.05	29.4942	1.15	0.675106	1.7	15.08
76	2005	F.ceranoides	-9.14136	43.1286	Caamariñas	590.742	2.1	12.6586	2.1	618.954	2.9	7.38845	2.1	14.7548	2.7	32.7386	3.5	30.1994	2.2	0.564216	5.2	16.72
76	2007	F.ceranoides	-9.14136	43.1286	Caamariñas	765.901	5	16.4189	1.5	657.961	1.8	8.8211	0.9	17.127	1.7	35.9418	1.6	24.9693	1.3	0.527595	1.4	19.68
76	1990	F.ceranoides	-9.14136	43.1286	Caamariñas	102.7	0.9	29.1078	1.2	317.706	1.8	21.1978	1.6	50.0712	1.1	31.3969	1.3	40.9594	1.3	0.902432	3.6	25.46
77	1990	F.ceranoides	-9.13044	43.132	Caamariñas	490.598	4.9	12.0337	4.8	487.041	5.5	10.3147	5.3	18.0694	5.1	47.9507	5.2	49.7357	4.7	0.602617	5.4	46.46
77	2021	F.ceranoides	-9.13044	43.132	Caamariñas	2722.55	5	2.40861	6.1	1529.29	6.2	1.68377	4.5	3.11374	5.4	31.7495	5.8	50.1119	5.6	0.560927	4.6	17.15
78	2001	F.vesiculosus	-9.16696	43.133	Caamariñas	30.025	2.1	1.89465	1.4	81.0026	0.5	3.55757	1.8	29.5848	1.3	41.6881	1.2	27.6629	1.6	0.537709	2.3	18.13
78	2003	F.vesiculosus	-9.16696	43.133	Caamariñas	77.3477	1.6	4.5163	1.7	157.495	2.1	3.69203	2.3	2.77421	1.1	31.5311	1.5	33.2907	2.2	0.992424	2.2	17.13
78	2005	F.vesiculosus	-9.16696	43.133	Caamariñas	27.4239	2.9	1.26815	1.9	87.3512	2.55	2.78649	3.1	5.89274	2.35	24.7144	2.1	31.0609	2	1.08715	2.8	16.12
78	2007	F.vesiculosus	-9.16696	43.133	Caamariñas	47.5958	0.9	1.41992	2	96.1183	1.9	2.65845	2.2	16.4638	0.8	33.2882	1.1	31.7146	1.4	0.60896	1.9	14.29
78	2021	F.vesiculosus	-9.16696	43.133	Caamariñas	275.877	2	0.68354	3.5	197.639	2.3	0.773639	3.4	1.05603	1.5	22.6396	1.3	101.253	1.4	1.0858	2.3	13.7
79	1990	F.ceranoides	-9.17007	43.1474	Caamariñas	122.936	0.6	10.6611	0.3	274.762	0.8	7.74936	0.4	46.8072	0.7	27.2349	0.7	23.1801	1	0.957166	0.4	40.57
79	2021	F.ceranoides	-9.17007	43.1474	Caamariñas	1471.67	0.5	1.4063	1.5	1019.51	1	1.01478	3.2	2.78207	0.7	23.9014	0.7	63.7454	0.5	0.553589	0.1	18.77
80	2021	F.spiralis	-9.03685	43.1986	Traba	85.8931	4.5	0.124115	2.7	50.3133	3.9	1.02688	5.9	0.598358	3.7	10.9293	2.9	72.2225	4.4	1.1209	4.8	6.71
81	1990	F.ceranoides	-8.91978	43.2317	Ponteceso	107.867	1.5	15.8078	1.3	342.621	0.5	14.514	1.9	51.0227	1.7	34.77	1.8	29.3803	1.8	0.429916	3.5	54.2159
81	2021	F.ceranoides	-8.91978	43.2317	Ponteceso	1541.69	5.2	2.35439	4	1174.44	4.3	2.32856	4.2	2.98864	4.6	20.4046	4.4	62.3051	4.4	0.450218	8.1	11.7858
82	1990	F.ceranoides	-8.94191	43.2319	Ponteceso	166.217	0.7	5.50219	1.7	310.634	1.3	5.5614	1.8	34.8963	1.3	22.2878	1.1	33.3982	1.3	0.732769	4.1	31.06
82	2021	F.spiralis	-8.94191	43.2319	Ponteceso	28.1939	1.7	0.128341	3.5	48.3412	1.4	1.09327	1.8	1.16901	0.9	19.9718	1.7	98.8448	1.5	1.52314	2	11.995
83	1990	F.ceranoides	-8.9043	43.2423	Ponteceso	124.094	2.9	10.9425	4.4	396.356	2.7	10.5614	2.2	7.26223	2.3	31.479	2.3	31.3406	2.9	0.415706	2	40.7151
83	2021	F.ceranoides	-8.9043	43.2423	Ponteceso	8538.49	1	13.7344	1.4	7317.32	1.2	7.68005	0.7	9.18729	1.7	60.2143	0.8	78.3356	1.3	0.477452	1.5	26.6941
84	2001	F.vesiculosus	-8.95395	43.2602	Ponteceso	36.6988	1.1	4.7621	1.3	138.555	2	6.46893	1.4	6.64536	1	43.57	1.3	38.6633	1.1	0.57603	3.1	20.27
84	2003	F.vesiculosus	-8.95395	43.2602	Ponteceso	16.7515	0.9	0.674741	1.1	79.1351	0.5	3.76478	0.4	1.32739	1	36.0879	0.8	26.7614	0.9	1.32328	1.1	14.61
84	2005	F.vesiculosus	-8.95395	43.2602	Ponteceso	8.11118	1.5	1.73809	1.5	56.2224	1	7.59545	0.2	39.1635	1.1	50.5149	0.9	38.0034	1	1.88991	1.3	13.55
84	2007	F.vesiculosus	-8.95395	43.2602	Ponteceso	8.09542	1.5	0.602258	2.1	65.1085	1.1	4.03212	1.1	18.3585	1	36.7214	0.8	37.7425	1.7	1.5299	0.8	15.26
84	2021	F.vesiculosus	-8.95395	43.2602	Ponteceso	34.3594	1.15	0.14214	1.85	83.0085	0.7	2.07231	1.4	1.14139	1.15	21.0623	1	92.3383	1.3	2.23151	1.05	15.36
85	1990	F.ceranoides	-8.21431	43.2909	Betanzos	180.228	1.9	10.8831	1.9	548.888	1.6	10.5493	2.4	44.1205	1.8	60.3363	1.2	26.5215	2.1	0.249755	2.8	54.32
85	2021	F.ceranoides	-8.21431	43.2909	Betanzos	649.226	1.4	0.880752	1.2	542.207	1.9	2.77787	1.1	6.89598	1.9	56.6967	1.7	44.5739	1.3	0.68908	1.7	21.57
86	1990	F.ceranoides	-8.21318	43.2984	Betanzos	126.307	1	27.4971	1.05	943.628	1.05	31.3007	1.1	290.53	1.3	29.3405	1.4	21.7819	1.25	0.480446	1.25	108.01
87	2001	F.vesiculosus	-8.66718	43.2987	Baldaio	90.4474	0.6	3.40836	0.6	281.662	1.2	5.66037	0.4	8.02904	0.3	37.9858	0.6	89.3514	0.8	0.579219	2.4	30.51
87	2003	F.vesiculosus	-8.66718	43.2987	Baldaio	20.9153	3.3	2.48441	3.5	58.9679	2.3	4.34579	3.7	1.19543	0.8	50.1456	1.6	73.0574	2.1	1.40784	5	15.23
87	2005	F.vesiculosus	-8.66718	43.2987	Baldaio	633.622	2.5	27.6619	0.8	577.526	0.7	14.5428	0.9	5.81214	0.7	20.2443	1.3	37.5706	0.5	0.771324	1.9	17.145
87	2007	F.vesiculosus	-8.66718	43.2987	Baldaio	129.797	0.7	6.12259	0.4	162.244	1.8	4.40032	0.6	12.4861	0.9	19.9128	1.2	21.1632	0.8	0.616114	1.8	16.37
87	1990	F.spiralis	-8.66718	43.2987	Baldaio	39.6358	0.2	4.38745	0.2	96.1553	1.1	5.5882	0.8	119.025	0.7	39.6274	0.1	53.6614	0.1	2.41118	0.3	24.815
87	2021	F.vesiculosus	-8.66718	43.2987	Baldaio	48.706	4.05	0.0979886	5.65	48.3784	3.2	1.44116	1.6	0.759444	2.5	21.3078	3.25	80.0262	3.2	1.6341	3.1	17.43
88	1990	F.ceranoides	-8.35874	43.3136	Burgo	1792.73	1.7	14.1612	1.4	1229.07	1.2	12.7232	1.5	24.8155	1.4	272.71	1.3	48.2349	1.4	0.386218	3.6
88	2021	F.ceranoides	-8.35874	43.3136	Burgo	2919.84	4.7	2.5751	6	1783.52	5.5	2.47608	6.2	10.2419	5.7	126.734	5.7	36.7428	5.7	0.461575	5.7	55.1
89	2001	F.ceranoides	-8.21334	43.3175	Betanzos	266.432	0.9	4.97439	0.6	293.443	0.8	4.96725	1.1	7.63459	1.2	43.2853	0.6	38.4922	1.4	0.485719	2.5	16.8533
89	2003	F.ceranoides	-8.21334	43.3175	Betanzos	297.783	1.2	13.1189	1.1	388.002	1.5	8.39393	1.2	3.32311	1.7	50.0029	1.4	46.4391	1.1	0.331502	2.7	14.365
89	2005	F.ceranoides	-8.21334	43.3175	Betanzos	283.882	8.9	7.67312	8.5	399.07	9.5	5.64375	7.8	7.86828	8.6	34.3716	8.9	28.0216	8.4	0.498594	10.7	21.46
89	2007	F.ceranoides	-8.21334	43.3175	Betanzos	207.326	0.7	7.55625	0.9	313.656	0.5	6.27053	0.8	32.8492	0.9	51.3539	0.7	23.732	0.9	0.526686	2.8	24.23
89	2021	F.ceranoides	-8.21334	43.3175	Betanzos	1967.12	1.3	2.45389	0.8	1504.26	0.5	1.95453	0.6	4.94296	0.3	25.6518	0.1	55.1493	0.3	0.398297	4.4	26.16
90	2021	F.ceranoides	-8.36205	43.3182	Burgo	3624.97	3.1	3.61418	1.6	2454.89	1.5	2.39257	0.1	35.1299	1.9	369.299	2.5	41.7614	1.6	0.750784	6.1	142.6
90	1990	F.ceranoides	-8.36205	43.3182	Burgo	1067.64	0.8	13.8603	1.1	826.857	1.1	14.3575	1.6	28.2084	1.6	310.668	1.2	79.5354	1.1	0.751006	2
91	2005	F.ceranoides	-8.3592	43.3201	Burgo	602.25	5.1	7.65967	2.8	576.897	2.6	5.13646	2.8	10.6089	2.6	160.048	2.4	18.0888	2.8	0.206399	1.4	49.46
91	2007	F.ceranoides	-8.3592	43.3201	Burgo	142.935	2.5	2.29401	2.1	199.577	0.5	2.9186	3.2	11.9684	2.4	149.638	2.4	20.1829	2.3	0.269321	2.5	40.425
91	2021	F.ceranoides	-8.3592	43.3201	Burgo	1938.6	2.6	2.1986	2	1386.23	1.6	2.20359	1.9	9.11513	1.2	113.559	1.7	38.0392	2.1	0.288456	2.7	55.78
91	2003	F.ceranoides	-8.3592	43.3201	Burgo	648.768	0.7	5.57569	0.8	525.44	0.7	4.26814	1.6	15.0219	0.6	193.588	0.7	15.5627	0.9	0.321735	2.2	52.43
91	2001	F.ceranoides	-8.3592	43.3201	Burgo	523.303	1.9	4.7048	2	444.861	1.7	4.48352	2.3	21.973	2.1	481.902	2.4	29.0338	2.2	0.685648	2.9
91	2001	F.ceranoides	-8.3592	43.3201	Burgo																	77.82
92	2021	F.vesiculosus	-8.20894	43.3278	Betanzos	1258.31	4.2	1.6511	1.6	968.257	2.8	1.84778	3.4	3.01675	3.9	26.5925	2.7	104.594	2.8	0.430573	4.3	33.245
92	1990	F.vesiculosus	-8.20894	43.3278	Betanzos	50.2542	1.9	28.1803	1.8	267.912	2.3	30.9741	2.1	373.597	1.4	21.2803	1.1	35.0805	1.6	0.49776	2.1	39.85
93	1990	F.vesiculosus	-8.37045	43.3279	Burgo	1017.21	5	22.4006	5	779.809	5.3	17.9235	4.8	59.312	4.9	216.413	4.8	84.498	4.9	0.754696	6.9	218.365
93	2021	F.vesiculosus	-8.37045	43.3279	Burgo	815.639	3.3	1.01824	3.7	662.832	3.7	1.87526	4	9.55384	3.4	114.402	3.2	37.9735	3.3	0.3407	2.6	61.785
94	1990	F.vesiculosus	-8.37898	43.3284	Burgo	1786.53	1.1	39.5623	1.1	1186.98	0.8	29.6741	1.3	67.2449	1	265.763	0.9	81.7264	0.8	0.792822	1.7	238.39
94	2021	F.vesiculosus	-8.37898	43.3284	Burgo	1653.03	3	1.69988	4.9	1152.34	4.1	1.92764	5.5	10.6615	4	115.211	4.5	45.8795	3.9	0.379455	3.3	79.8067
95	1990	F.ceranoides	-8.38456	43.3348	Burgo	112.22	0.7	14.4577	2.2	372.536	1.5	16.9584	0.9	202.959	0.7	216.846	1.3	20.5201	1.5	0.230463	5.5	127.435
96	2021	F.vesiculosus	-8.38147	43.3349	Burgo	603.607	0.9	0.775567	2.2	519.1	0.6	1.08963	3	10.6092	0.6	79.684	0.6	63.9746	1	0.371586	2.5	59.87
96	1990	F.vesiculosus	-8.38147	43.3349	Burgo	466.472	0.8	8.11809	0.6	348.414	1.1	6.80375	0.3	22.3593	0.8	160.757	0.6	104.237	0.8	0.694532	3.4	154.9
97	1990	F.ceranoides	-8.20353	43.3361	Betanzos	63.8909	1.4	36.2337	0.8	381.599	1.6	46.255	2	1118.35	1.1	32.3375	2	40.8871	2.1	0.686021	0.9	150.47
97	2021	F.ceranoides	-8.20353	43.3361	Betanzos	910.146	1.6	1.10478	1	674.525	2.7	1.70924	0.6	2.6346	2	28.8262	1.8	93.5953	1.8	0.555278	0.8	21.18
98	1990	F.ceranoides	-8.38623	43.338	Burgo	142.864	1.8	7.66928	1.2	340.825	1.1	6.11431	3	30.6054	2	234.47	1.8	34.9504	2.2	1.01582	2.7	132.16
98	2021	F.vesiculosus	-8.38623	43.338	Burgo	1834.88	0.9	2.24948	1	1329.84	1.3	2.20444	0.5	10.0731	1.1	94.7769	0.8	68.8506	0.9	0.480018	4.6	65.94
99	1990	F.ceranoides	-8.38363	43.3384	Burgo	115.221	1.1	18.7753	1	270.167	2	13.1799	0.9	42.1313	1	167.73	1	47.9501	1.1	1.01393	2.4	150.48
100	1990	F.spiralis	-8.38656	43.3392	Burgo	24.2009	1.3	14.7498	1	202.984	1.3	15.7317	0.7	82.5735	0.4	46.8583	0.9	24.8626	0.9	0.794428	1.4	37.825
100	2021	F.vesiculosus	-8.38656	43.3392	Burgo	1979.02	1.1	2.42088	0.6	1491.4	0.6	2.19706	1.3	11.2162	1.3	73.9419	1	69.8183	0.6	0.396928	4.2	53.21
101	1990	F.ceranoides	-8.20631	43.3403	Betanzos	79.5142	4.4	18.2375	4.6	222.49	4.5	19.99	4.2	147.076	3.9	31.4477	4.1	41.1871	3.9	0.707373	5.2	153.1
101	2021	F.vesiculosus	-8.20631	43.3403	Betanzos	101.805	1.2	0.15274	1	103.837	1.6	1.0877	1.8	1.43664	1	20.6394	1	73.6125	0.6	0.31359	1.5	22.155
102	2001	F.vesiculosus	-8.37353	43.3413	Burgo	472.567	2.5	5.75841	2.8	445.978	3.2	5.43516	1.9	16.5597	2.5	378.134	2.7	58.5336	2.7	0.763907	6.8	101.8
102	2003	F.vesiculosus	-8.37353	43.3413	Burgo	469.735	6.8	5.82541	6.7	427.645	6.4	4.51992	7.4	14.53	6.4	175.36	6.7	47.6065	6.6	0.40363	5.2	104.05
102	2005	F.vesiculosus	-8.37353	43.3413	Burgo	322.155	6.1	5.16911	6.3	444.035	5.7	3.81769	7.3	19.1157	6.8	75.5207	6.4	23.4669	6.6	0.382046	4.1	91.37
102	2007	F.vesiculosus	-8.37353	43.3413	Burgo	395.068	3.9	6.1404	3.2	397.606	4.4	5.12679	4	20.8778	2.5	93.8592	2.8	28.7397	1.8	0.395783	7.8	106.43
102	2021	F.vesiculosus	-8.37353	43.3413	Burgo	54.7772	3.5	0.139236	4.7	66.5271	3.4	0.829323	3.7	2.33895	4.4	48.9992	2.7	56.6259	2.8	0.306224	1.8	16.01
103	2001	F.vesiculosus	-8.21504	43.3511	Betanzos	66.3121	4.9	3.22514	4.8	115.554	6.4	4.99904	4.5	3.71344	4.4	27.822	4.4	31.8515	4	0.350385	3.6	21.9
103	2003	F.vesiculosus	-8.21504	43.3511	Betanzos	159.776	3.5	1.89468	3.6	244.224	3.3	3.16159	2.8	8.75277	3.1	26.0973	2.9	31.7763	3.2	0.343635	3.2	32.94
103	2005	F.vesiculosus	-8.21504	43.3511	Betanzos	108.182	5.7	2.07285	3.6	188.552	5.6	2.85983	6.5	8.68031	5.6	20.3477	6.5	27.7505	5.5	0.280025	4.9	21.49
103	2007	F.vesiculosus	-8.21504	43.3511	Betanzos	111.123	5.6	1.50493	5.6	212.653	5.4	3.28408	4.1	16.0597	5.7	29.4507	5.3	29.1773	5.6	0.320941	6.1	26.885
103	2021	F.vesiculosus	-8.21504	43.3511	Betanzos	1165.39	6.5	1.52576	1.5	843.52	2.6	1.52067	1.8	2.7931	2.3	25.4302	2.6	96.4847	2.5	0.341921	5.3	24.9
104	2007	F.vesiculosus	-8.83709	43.3584	Malpica	7.00145	1.6	2.22522	1	68.4798	0	2.82096	0.5	76.7065	1.2	36.7507	0.6	26.3968	0.8	1.92251	1.3	9.785
104	2021	F.vesiculosus	-8.83709	43.3584	Malpica	67.6537	1.3	0.119886	0.8	55.3944	0.5	0.875301	1.3	0.790463	0.5	27.486	0.5	50.5808	0.2	1.53505	0.3	10.71
105	1990	F.ceranoides	-8.16559	43.4065	Pontedeume	826.419	1.7	0.958255	1.4	585.181	1.5	28.5467	1.7	49.0304	1.2	387.871	1.5	58.0481	1.3	7.33551	0.9	50.16
105	2021	F.ceranoides	-8.16559	43.4065	Pontedeume	1760.21	3.6	1.99274	4.4	1221.23	4.6	4.60631	4.4	5.44716	5.5	64.3685	4.5	61.9817	4.3	0.749211	5.2	18.325
106	1990	F.spiralis	-8.16559	43.4065	Pontedeume	92.5996	2.3	36.9023	1.4	455.85	1.3	33.6365	1.4	135.352	1.6	135.372	1.7	85.0707	1.7	1.79696	4	56.81
106	2021	F.vesiculosus	-8.16559	43.4065	Pontedeume	1834.76	0.8	2.22968	1	1354.6	1.1	5.80599	0.4	4.79982	1	68.0585	0.9	75.3189	1.1	0.599488	3.2	23.925
105	1989	F.ceranoides	-8.16559	43.4065	Pontedeume	212.245	0.5	0.4581	2.3	159.57	1.5	6.2173	0.8	5.0243	1	108.412	0.9	32.9454	0.8	0.7436	1.9	303.84
107	1989	F.vesiculosus	-8.16966	43.4076	Pontedeume	260.424	1.2	0.4194	2.9	243.77	1.4	15.1598	1.6	5.9563	1.2	126.49	1.6	57.23	1.4	0.6739	2.3	342.615
108	1989	F.ceranoides	-8.15875	43.4087	Pontedeume	253.813	1.2	0.3202	0.9	205.734	0.7	8.3854	0.8	6.3305	0.8	165.13	0.7	43.4104	0.6	0.978	0.6	339.82
109	1990	F.ceranoides	-8.15494	43.4104	Pontedeume	643.765	0.6	2.23286	0.8	479.322	0.2	12.298	0.3	57.9906	0.5	174.585	0.2	132.793	0.6	1.78906	3.6	48.345
109	2021	F.ceranoides	-8.15494	43.4104	Pontedeume	2568.64	0.5	2.99279	1.4	1847.73	0.8	5.33853	0.8	4.76258	0.9	58.3608	1.1	44.3354	0.7	0.63144	1.1	18.14
110	1989	F.vesiculosus	-8.19412	43.4105	Pontedeume	31.7344	1.1	0.1403	1.7	46.5827	2	5.7546	0.6	2.3445	0.5	62.6841	0.9	35.5474	1.5	0.529	1.2	226.83
111	1990	F.ceranoides	-8.17449	43.4112	Pontedeume	78.8151	3.3	72.4724	3.4	418.32	3.1	61.6312	3.7	69.9171	3.6	63.3269	3.5	27.1754	3.5	1.11859	4.8
112	1989	F.ceranoides	-8.16905	43.412	Pontedeume	408.53	9	0.7824	10	280.564	8.8	6.7714	9.2	7.2946	8.8	125.774	8.8	42.2024	9.1	0.9295	9	140.16
113	2001	F.vesiculosus	-8.17546	43.4121	Pontedeume	143.734	0.7	1.49246	0.4	172.48	1	9.45875	1	29.6952	1.3	61.7541	1.3	27.9404	1.1	0.475602	2.6	25.28
113	2003	F.vesiculosus	-8.17546	43.4121	Pontedeume	73.4204	1	3.19198	0.9	115.713	1.6	7.77022	1	5.09198	1.5	41.7349	1.4	41.9685	1.4	0.313117	6	23.36
113	2005	F.vesiculosus	-8.17546	43.4121	Pontedeume	251.45	1.3	5.42213	1.4	266.919	1.3	6.68513	1.2	13.9229	1.5	29.3454	1.1	30.3258	0.9	0.265093	1.4	24.33
113	2007	F.vesiculosus	-8.17546	43.4121	Pontedeume	62.93	1.7	1.65469	1.8	102.598	3.4	13.5162	2.7	23.6036	3.1	63.7887	3.1	28.3417	2.9	0.368917	3.4	24.52
113	2021	F.vesiculosus	-8.17546	43.4121	Pontedeume	359.433	1.2	0.660602	1	274.432	2.1	2.69203	1.8	2.8218	2	39.511	1.2	78.3898	1.1	0.447218	3	19.77
113	1989	F.vesiculosus	-8.17546	43.4121	Pontedeume	76.4988	1.55	0.179	2.2	79.2278	1.15	10.2765	1.75	2.62747	1.25	75.2987	1.6	41.3837	1.25	0.464614	0.8	372.46
114	2001	F.ceranoides	-8.1569	43.4129	Pontedeume	422.566	1.2	5.02764	0.9	302.322	0.8	7.46487	1.1	8.21839	0.8	71.2949	1.5	12.7476	1.2	1.61668	2.2	18.86
114	2003	F.ceranoides	-8.1569	43.4129	Pontedeume	396.133	1.4	7.26636	1.2	344.597	1.1	8.43546	1.2	5.25844	2.2	49.29	1.3	17.4967	1	0.799373	2.5	17.78
114	2005	F.ceranoides	-8.1569	43.4129	Pontedeume	522.949	0.5	9.11042	0.4	419.418	0.7	11.2182	0.3	12.1998	0.2	57.9414	0.2	14.0066	0.2	0.836605	1.3
114	2007	F.ceranoides	-8.1569	43.4129	Pontedeume	365.13	0.2	3.48624	0.2	426.22	0.6	19.1161	0.5	27.147	0.1	107.118	0.2	9.9896	0.4	1.20146	1.1	26.9
114	2021	F.ceranoides	-8.1569	43.4129	Pontedeume	438.201	1.1	0.526866	1	309.036	0.3	3.97024	1.3	5.59041	1.2	61.723	0.6	39.6662	0.8	0.737291	2.3	12.76
115	1990	F.ceranoides	-8.1569	43.4129	Pontedeume	1418.57	1.5	3.97604	1.6	997.025	0.8	11.2498	0.9	190.986	0.9	155.348	0.7	111.552	1.4	1.30498	1.7
116	1990	F.ceranoides	-8.16346	43.4137	Pontedeume	796.543	2	2.39694	2.1	512.269	1.5	9.20081	1.6	50.2601	2.1	313.539	2	70.7749	1.9	4.53648	2.1	44.47
116	2021	F.ceranoides	-8.16346	43.4137	Pontedeume	3638.62	4.5	4.37273	4.8	2402.78	5	6.63716	4.7	5.46644	4	54.4373	4.3	44.0838	4.35	0.635927	5.7	19.74
116	1989	F.ceranoides	-8.16346	43.4137	Pontedeume	233.672	1.9	0.5616	1.4	181.193	2.1	9.946	1.5	5.9834	1.7	157.377	1.6	49.55	1.3	1.0777	2.7	2223.7
117	1989	F.ceranoides	-8.14825	43.414	Pontedeume	192.187	1.5	1.799	0.9	129.819	1.9	9.6377	1.1	7.5732	1.1	172.335	1.5	28.842	1.4	1.4761	1.9	420.35
118	1989	F.ceranoides	-8.14907	43.4216	Pontedeume	587.743	1.2	0.6926	0.3	412.194	0.8	11.0393	0.7	9.9517	0.5	325.352	1.1	21.1094	0.3	2.2802	0.6	252.79
119	1989	F.vesiculosus	-8.20312	43.4216	Pontedeume	40.146	1.8	0.1462	3.2	61.2802	1.5	10.6991	2.3	3.1641	1.6	89.014	2.1	41.9758	1.2	0.5841	0.8	253.73
120	1989	F.vesiculosus	-8.18553	43.4235	Pontedeume	112.852	1.3	0.2117	1.2	97.1755	0.8	9.8539	1.2	2.0908	0.9	61.5835	1.1	40.7916	1.3	0.3452	0.8	57.75
121	1989	F.ceranoides	-8.13486	43.4237	Pontedeume	1431.34	1.8	1.1797	2.1	2167.16	1.4	25.3712	1.6	29.5825	1.1	520.302	1.6	38.5467	1.7	3.6653	1.7	452.04
122	1990	F.ceranoides	-8.12828	43.4274	Pontedeume	386.822	2.4	1.52346	2.1	306.344	2.5	10.1784	2.7	38.7933	2.3	304.924	2.1	42.4953	2.3	7.26008	1.9	54.35
122	2021	F.ceranoides	-8.12828	43.4274	Pontedeume	396.506	1.3	0.475329	1.8	312.043	1	5.41618	1	14.0401	1.3	110.676	1.4	30.6097	1.9	2.06283	2	15.83
122	1989	F.ceranoides	-8.12828	43.4274	Pontedeume	434.136	0.8	0.4358	1.1	4617.15	1.2	69.4443	2	46.8851	1.6	594.394	1.1	35.0479	0.8	5.9467	1.6	240.25
123	1990	F.ceranoides	-8.13009	43.4281	Pontedeume	713.257	1.1	2.82714	1.1	567.468	1.2	11.3859	0.9	55.3739	0.9	299.48	0.9	113.48	0.9	3.02024	1.2	63.705
123	2021	F.ceranoides	-8.13009	43.4281	Pontedeume	1418.82	2.2	1.28381	0.9	1111.96	2.2	6.12287	2.3	5.36235	2.8	99.7125	2.3	35.2406	2.2	1.63604	1.7	19.79
123	1989	F.ceranoides	-8.13009	43.4281	Pontedeume	554.572	1.3	0.4779	1.4	1152.18	2.2	22.0263	1.4	26.1174	1.6	350.726	1.7	22.1358	1.6	4.3711	1.2	7018.17
124	1990	F.spiralis	-8.26926	43.4561	Ferrol	133.227	1.4	30.8349	1.5	395.869	1.3	34.0323	2.1	194.68	1.7	70.006	1.8	25.1621	2.4	0.999838	5.2	76.15
124	2021	F.vesiculosus	-8.26926	43.4561	Ferrol	1037.07	2.8	1.56788	1.8	832.636	3	1.24718	2.3	6.1406	2.4	41.2841	3.3	67.2236	2.6	0.544663	5.4	24
125	1990	F.spiralis	-8.23199	43.4567	Ferrol	88.6492	4.5	13.625	4.6	244.796	6.5	15.8775	3.7	90.7039	2.8	73.8226	4	31.5178	4	0.948135	6.9	127.925
125	2021	F.vesiculosus	-8.23199	43.4567	Ferrol	583.546	1.4	0.884748	2.2	493.76	0.5	0.909119	0.7	7.13475	1	53.3324	1.1	66.9159	1.2	0.496226	1.5	25.765
126	2017	F.vesiculosus	-8.26277	43.4609	Ferrol	695.883	1.8	1.09412	1.3	601.401	1.7	1.11751	1.2	4.77758	1	41.9927	1.8	124.317	1.6	1.32959	0.6	24.41
126	2021	F.vesiculosus	-8.26277	43.4609	Ferrol	287.113	3.6	0.38279	4.7	215.693	3.8	1.0223	4.1	4.92154	3.1	43.7857	2.9	85.2947	2.7	0.619582	5.7	17.57
127	2017	F.vesiculosus	-8.27557	43.4614	Ferrol	170.724	1.3	0.168186	0.6	103.806	0.4	0.82465	3.4	2.37822	1.8	42.9306	1.4	110.443	1.5	1.3393	1.8	24.095
127	2021	F.vesiculosus	-8.27557	43.4614	Ferrol	97.2279	1.6	0.165256	2.1	88.2771	1.5	0.845164	1.3	2.34207	2.2	42.6068	1.5	85.4508	2	0.643927	2.6	19.985
128	2001	F.vesiculosus	-8.26982	43.4629	Ferrol	123.746	3.3	2.20445	3	169.995	3.6	2.5761	2.8	7.24518	3.7	54.8917	3.4	36.7656	3.3	0.665456	1.2	28.31
128	2003	F.vesiculosus	-8.26982	43.4629	Ferrol	87.2355	4.3	1.68289	4	187.235	3.4	2.17407	4.2	7.88847	4.6	50.6958	3.9	28.6646	4.1	0.442029	1.9	25.61
128	2005	F.vesiculosus	-8.26982	43.4629	Ferrol	147.08	1.2	3.16709	0.6	184.802	1	3.53364	1	25.6361	1.2	38.6383	1.1	26.7352	1	0.631712	1.6	29.135
128	2007	F.vesiculosus	-8.26982	43.4629	Ferrol	48.0078	0.8	1.22219	2.4	131.193	2	4.45199	1.6	215.573	1.4	174.033	1.3	26.5573	1.7	0.425264	3.7	18.59
128	2021	F.vesiculosus	-8.26982	43.4629	Ferrol	174.757	0.7	0.330016	1.9	164.292	1.5	0.788443	4.1	3.74478	0.8	41.9918	1	81.4188	0.9	0.596308	2.4	16.925
129	2017	F.vesiculosus	-8.28404	43.4648	Ferrol	542.042	2.9	1.47992	5.3	371.036	4.1	4.39707	3.4	3.22275	3.5	45.7554	3.6	85.3921	2.6	0.994583	2.3	27.91
129	2021	F.vesiculosus	-8.28404	43.4648	Ferrol	324.628	1.3	0.380859	2.3	216.701	0.9	0.823568	1.9	2.98145	0.5	37.1712	1.3	87.6444	1	0.743815	1.2	18.82
130	2001	F.ceranoides	-7.05711	43.4715	Ribadeo	365.447	1	7.3439	1	419.893	0.8	5.58195	1.4	7.46987	0.4	91.1194	1	23.5863	1.3	0.792538	4.4	13.84
130	2003	F.ceranoides	-7.05711	43.4715	Ribadeo	311.815	1.4	5.67456	0.7	547.034	1.1	4.38531	1.9	6.535	1	38.2328	0.7	17.9498	1.3	0.373995	1.3	17.61
130	2005	F.ceranoides	-7.05711	43.4715	Ribadeo	855.613	1.5	10.6175	1.5	799.885	1.5	8.34057	2.5	42.0248	1.7	80.558	1.9	17.7301	1.8	0.486301	5.6	14.38
130	2007	F.ceranoides	-7.05711	43.4715	Ribadeo	734.563	1.1	12.6259	1	736.232	0.3	9.66618	1.1	20.8483	1.2	80.266	0.9	13.4294	1.7	0.639504	3.5	12.49
130	2021	F.ceranoides	-7.05711	43.4715	Ribadeo	607.06	1.5	0.664966	2.1	424.025	2.1	1.56834	1.8	3.36456	1.1	33.7723	0.8	29.4354	0.8	0.459957	1.9	9.61
131	2017	F.vesiculosus	-8.25279	43.4896	Ferrol	259.23	0.5	0.555556	1.1	232.944	1.9	0.862255	2	6.72108	1.5	51.4621	0.5	115.316	1.6	0.871078	1.2	58.72
131	2021	F.vesiculosus	-8.25279	43.4896	Ferrol	1765.79	1.4	2.11027	2.1	1232.81	1.2	1.3872	2.3	7.94598	2.1	50.8888	1.5	60.5871	1.2	0.430608	2.1	43.195
132	1990	F.vesiculosus	-7.04493	43.4905	Ribadeo	87.5285	2.9	1.42616	0.6	166.471	2.2	2.94462	1.5	11.8102	1.9	43.6407	2.3	74.2717	1.6	0.392456	5.3
133	1990	F.ceranoides	-7.04331	43.4912	Ribadeo	151.256	0.2	1.13225	0.9	287.977	0.5	2.14925	0.9	28.6116	0.5	56.3498	0.4	33.9521	0.6	0.853158	2.7	48.36
133	2021	F.ceranoides	-7.04331	43.4912	Ribadeo	486.631	1	1.08418	1.5	403.664	0.9	1.22863	1.3	3.23485	0.4	25.4754	0.9	35.2165	0.2	0.358664	4.3	8.11
134	1990	F.ceranoides	-8.24462	43.4927	Ferrol	207.25	1.3	31.3602	2.6	359.292	1.8	23.0494	1.3	53.5618	0.6	48.5867	0.8	29.0713	0.7	0.775292	0.3	66.2171
134	2021	F.ceranoides	-8.24462	43.4927	Ferrol	1234.37	0.2	1.31588	1.3	823.059	0.5	1.27798	0.3	6.61012	1.2	63.5384	0.9	38.8155	0.6	0.390208	5.6	27.7669
135	2021	F.ceranoides	-7.06161	43.4953	Ribadeo	1602.03	2.2	1.85761	1.7	1004.61	1.4	2.50761	1.8	3.4644	1.7	29.8686	2.2	50.2105	1.6	0.45178	3.8	12.92
136	1990	F.ceranoides	-8.16308	43.496	Ferrol	155.117	1.8	9.70779	1.8	300.856	0.9	9.32403	2.4	51.6636	1.3	162.942	1.9	34.9123	1.1	1.43799	2.8	141.09
136	2021	F.vesiculosus	-8.16308	43.496	Ferrol	1105.4	0.9	1.49253	1.1	776.271	1.7	1.30942	1.5	8.05964	0.8	46.9296	0.8	61.5667	1.6	0.429746	5.7	26.63
137	1990	F.spiralis	-7.03386	43.4968	Ribadeo	372.412	1.5	4.36797	1	672.398	1.3	3.89842	1.6	21.3152	0.9	46.7428	1.3	28.8251	1.6	0.337061	3.2	56.32
138	2001	F.ceranoides	-8.15602	43.5134	Ferrol	1573.89	0.8	13.2993	1.5	1214.32	1.7	9.54411	2.4	13.6816	2.4	147.217	1.5	26.8173	1.3	0.707467	0.1	32.25
138	2003	F.ceranoides	-8.15602	43.5134	Ferrol	1360.13	3.1	11.0616	2.8	592.437	2.5	9.33097	2.6	11.7644	2.5	157.133	2.4	37.6192	2.7	0.824653	4.7	23.33
138	2005	F.ceranoides	-8.15602	43.5134	Ferrol	1730.49	5	27.6139	4.9	1372.95	5.3	17.0769	5.4	26.742	5.2	133.134	5.6	27.5087	6.1	0.717031	1.7	29.96
138	2021	F.ceranoides	-8.15602	43.5134	Ferrol	6050.4	1.7	10.1371	1.4	4338.46	0.5	6.42243	1.1	15.0115	1.1	115.067	1.1	31.5496	1.7	0.652607	2.6	52.63
138	2007	F.ceranoides	-8.15602	43.5134	Ferrol	759.977	0.65	11.316	0.55	707.035	0.4	10.4125	0.45	196.807	1.15	233.741	1	18.8576	0.95	0.777322	3.75	31.35
139	1990	F.ceranoides	-7.05147	43.5193	Ribadeo	141.643	6.2	0.986396	4.5	306.729	6	1.84378	5.8	22.5676	5.9	38.4087	6.2	40.2933	5.5	0.769031	5.8	49.815
140	1990	F.ceranoides	-7.01727	43.5261	Ribadeo	229.175	1.2	1.07308	0.9	352.137	1.4	2.569	0.4	22.6811	0.9	55.0548	1.1	32.6677	1.7	0.442904	5.9	47.1477
140	2021	F.vesiculosus	-7.01727	43.5261	Ribadeo	400.598	1.65	0.803873	1.85	256.487	1.95	0.738305	3.65	1.07408	2.1	15.0661	1.05	31.3379	1.7	0.121488	7.3	10.6103
141	2001	F.vesiculosus	-7.04518	43.5271	Ribadeo	248.203	1.3	5.21159	1.2	296.743	0.4	4.52427	2.3	13.8866	1.5	32.228	1.3	40.5209	1.6	0.640211	3.1	27.36
141	2003	F.vesiculosus	-7.04518	43.5271	Ribadeo	166.557	0.4	2.91888	0.9	230.009	0.6	3.09907	1.7	5.08519	0.5	27.1108	0.3	45.4073	0.1	0.43471	4.2	26.58
141	2005	F.vesiculosus	-7.04518	43.5271	Ribadeo	304.64	3	8.38099	3.8	361.742	2.2	6.97377	2.1	12.6027	2.4	35.1263	3.8	31.8088	4.2	0.610427	6.5	28.16
141	2007	F.vesiculosus	-7.04518	43.5271	Ribadeo	63.6919	1.1	1.62108	1	184.905	1.4	3.76551	1.3	17.9483	1.5	40.9452	1	30.7723	0.8	0.389759	2.8	21.155
141	1990	F.vesiculosus	-7.04518	43.5271	Ribadeo	90.4933	1.5	0.747595	1.1	317.316	0.9	1.82439	2.3	10.0023	1.7	96.7504	1.2	63.4531	1.4	0.640087	1.4	209.59
142	1990	F.ceranoides	-7.00674	43.5304	Ribadeo	138.729	1.4	0.830178	2	211.813	1.1	2.03059	1.4	16.9506	1.2	48.8041	2.2	39.808	1.6	0.640111	0.9	36.83
142	2021	F.ceranoides	-7.00674	43.5304	Ribadeo	920.864	2.7	1.32061	2.4	642.598	0.5	1.44678	1.9	2.93109	1.8	21.4861	1.9	38.582	1.3	0.276933	3.8	12.955
143	1990	F.spiralis	-7.02352	43.5472	Ribadeo	115.605	1.1	1.02502	1	160.954	1.2	2.07455	1.3	47.2258	0.2	47.2034	0.3	89.7223	0.4	0.838635	0.7	63.06
144	1990	F.ceranoides	-7.26391	43.549	Foz	134.294	0.7	3.87492	0.5	279.541	0.8	4.46171	0.9	136.53	0.7	35.4336	1	102.23	1.2	0.577684	0.6	80.36
145	1990	F.ceranoides	-7.25999	43.5515	Foz	289.092	3.5	6.78326	3.2	387.751	3.9	8.58686	3.2	653.411	3	19.4631	3.9	20.3736	3.4	0.270847	2.2	99.61
146	2021	F.ceranoides	-7.24302	43.5528	Foz	827.187	3.6	1.4864	4.2	658.922	3.4	1.36581	3.1	2.70492	3	20.2137	3.6	102.893	3.3	0.31337	3.1	14.39
147	1990	F.vesiculosus	-7.02539	43.554	Ribadeo	151.676	1.3	3.84504	1.2	519.855	0.3	6.86501	2.8	46.1509	0.8	132.106	1.3	88.7951	1.1	1.39571	4.8
148	1990	F.spiralis	-7.25392	43.557	Foz	93.7784	1.1	6.39627	3	236.022	0.85	8.48203	1.4	566.155	0.75	29.1764	1.2	46.4185	0.95	0.547838	1.2	84.36
148	2001	F.vesiculosus	-7.25392	43.557	Foz	683.02	5	12.0337	4.9	669.771	4.6	6.86484	5.7	28.4348	5	28.3827	4.8	32.5313	5.1	0.437028	5.3	40.05
148	2003	F.vesiculosus	-7.25392	43.557	Foz	755.767	0.5	9.33879	0.8	658.94	0.7	5.28746	2.3	4.55826	1.1	36.3695	0.3	85.8525	0.9	0.337316	3.3	36.355
148	2005	F.vesiculosus	-7.25392	43.557	Foz	2090.32	1.9	32.6506	0.6	1715.68	0.7	17.467	0.3	13.4955	0.9	61.4588	1.2	29.7761	0.7	0.797619	0.6	35.43
148	2007	F.vesiculosus	-7.25392	43.557	Foz	255.474	1.1	4.185	0.9	416.181	1	3.70267	2	34.0598	1.5	42.4475	1.1	48.3141	1.3	0.393399	5.6	43.48
148	2021	F.vesiculosus	-7.25392	43.557	Foz	2865.85	2.5	5.25764	2.4	1664.62	1.9	2.88567	2.3	3.00835	1.5	20.5392	1	59.2167	1.3	0.232756	5.7	17.885
149	2001	F.ceranoides	-7.26486	43.56	Foz	584.722	3.9	14.8689	4.3	712.802	3.9	9.01843	3.5	26.0036	4.4	42.899	4	29.9952	4.3	0.633204	8.6	31.13
149	2003	F.ceranoides	-7.26486	43.56	Foz	546.566	1.6	17.4862	1.9	850.288	1.7	10.3348	1.3	6.42704	1.8	48.1542	1.7	30.9703	1.1	0.647845	4	68.06
149	2005	F.ceranoides	-7.26486	43.56	Foz	855.015	5.7	17.1573	6.1	772.289	6.3	12.8402	5.7	25.4782	6.1	43.0083	5.6	44.8084	5.6	0.385129	5.1	36.41
149	2007	F.ceranoides	-7.26486	43.56	Foz	554.498	2	12.3647	3.1	599.835	1.9	7.75214	2.5	22.9408	2.6	40.8575	1.5	25.0815	2.3	0.680122	4.7	35.57
149	2021	F.ceranoides	-7.26486	43.56	Foz	3429.4	3.5	6.03974	2.9	2297.4	3.1	3.49125	2.1	6.01028	2.5	36.9928	2.6	56.481	2.3	0.440626	1.8	24.38
150	1990	F.spiralis	-7.25746	43.561	Foz	53.1868	1	2.47568	2	107.058	1.9	2.8636	3.3	317.348	1.6	41.9196	1.3	67.3566	2	0.832432	2.7
150	1990	F.vesiculosus	-7.25746	43.561	Foz	229.303	0.4	46.559	1.6	532.028	1.4	39.318	1.1	405.771	1.4	83.068	1	92.3518	1.1	0.849042	1.7	214.48
151	1990	F.vesiculosus	-7.24738	43.5652	Foz	89.025	2.1	62.7363	2.3	438.564	1.1	47.2248	1.6	449.541	2.2	59.0771	1.8	88.3417	1.3	0.685441	0.6	113.185
151	2021	F.vesiculosus	-7.24738	43.5652	Foz	1695.64	2.2	3.5343	0.6	983.379	1.6	1.47428	1.4	1.71801	1.3	16.0386	1.3	74.5017	1.3	0.404255	3.2	19.895
152	1990	F.spiralis	-7.23674	43.5674	Foz	23.9381	5.2	13.1745	3.2	113.551	3.3	15.3404	2.6	2203.93	2.5	48.1312	3	53.7439	2.6	2.66467	4.6	276.33
152	2021	F.spiralis	-7.23674	43.5674	Foz	324.47	4.9	0.576059	6.6	223.28	4	1.53049	4.2	1.15404	2	22.961	5.3	55.4313	5.3	0.68742	7.8	10.74
153	2003	F.spiralis	-8.18165	43.6151	Cedeira	21.5604	7.9	1.3677	5.6	51.4966	6.3	4.56993	7	2.065	5.4	35.7945	5.7	40.0578	6.1	1.05614	5.2	17.73
153	2005	F.spiralis	-8.18165	43.6151	Cedeira	62.5252	7.8	2.34183	6.4	116.92	7.8	4.12436	8.1	9.08333	5.3	33.6058	6.6	28.4636	5.3	1.24599	9.4	12.8
153	2007	F.vesiculosus	-8.18165	43.6151	Cedeira	19.0878	1.6	1.14716	1	59.5547	0.9	4.63078	2	10.9535	0.7	29.0073	0.3	30.8065	0.8	1.20685	1.7	20.045
153	2021	F.vesiculosus	-8.18165	43.6151	Cedeira	109.211	3.8	0.177818	6.4	71.1713	3.5	0.932188	2	0.97619	4.3	21.272	3.6	79.6656	3.5	1.81374	5.4	19.15
154	1990	F.ceranoides	-8.05766	43.6335	Cedeira	84.3379	0.8	18.8996	1.9	314.891	0.7	15.7605	0.7	100.056	0.8	34.7358	0.8	35.471	1	0.52838	1.1	160.21
155	1990	F.spiralis	-8.11716	43.6388	Cedeira	7.72045	3	5.02726	4.7	57.1349	4.8	5.55957	6	44.2551	4.8	37.7994	4.9	39.6962	4.2	2.77844	4.1	25.44
156	1990	F.ceranoides	-8.06974	43.6425	Cedeira	116.468	2.7	43.0271	1.5	341.441	2.8	26.9892	2.6	184.589	2.5	57.7123	2.6	17.018	2.7	0.497671	5	65.0109
157	2001	F.ceranoides	-7.60541	43.6477	Viveiro	383.294	6.2	3.57982	6.4	446.043	6.6	6.02036	6.5	23.6034	5.9	159.203	6.3	15.4121	5.3	1.85084	5.6	26.935
157	2003	F.ceranoides	-7.60541	43.6477	Viveiro	717.853	0.8	12.4161	1	582.854	1.2	7.20097	1.4	6.80508	1.2	66.9813	1.1	19.652	0.9	0.797975	3.8	22.78
157	2005	F.ceranoides	-7.60541	43.6477	Viveiro	2412.05	3.8	27.9735	2.9	1622.32	3.8	14.8955	3.2	10.7904	3.2	81.4971	2.5	17.0803	2.5	0.839412	7.5	23.52
157	2007	F.ceranoides	-7.60541	43.6477	Viveiro	562.972	0.5	8.09645	0.3	525.67	0	7.81366	1	58.8973	0.4	75.326	0.7	13.464	0.8	0.739923	2.6	22.7
157	2021	F.ceranoides	-7.60541	43.6477	Viveiro	1448.34	2.3	1.37043	0.6	930.682	1.3	2.68778	1.7	2.62652	0.5	51.5356	0.7	23.7373	0.4	0.779666	2	18.145
158	1990	F.ceranoides	-7.60314	43.6577	Viveiro	142.993	5.6	5.80344	5.8	202.18	5.2	5.46375	4.7	39.013	5.2	50.3656	5.3	34.0307	5.7	0.590307	3.2
158	2021	F.ceranoides	-7.60314	43.6577	Viveiro	1551.13	6.5	1.79819	4.8	994.965	4.8	2.56217	5.5	3.94441	5.1	38.6615	5.2	31.9666	5.5	0.542763	5.1	18.525
159	1990	F.ceranoides	-7.59813	43.6669	Viveiro	127.275	2.9	26.6684	2.5	311.995	2	26.9429	2.6	30.187	2.6	48.9768	2.5	49.303	2	1.1468	2.9
159	2021	F.vesiculosus	-7.59813	43.6669	Viveiro	1913.44	2.9	2.56597	1.2	1337.04	1.9	4.4661	0.7	14.5562	1.9	47.9511	2.2	50.604	1.4	0.369378	5.4	24.23
160	1990	F.spiralis	-7.84843	43.6699	Ortigueira	24.6066	1.6	14.0335	1	143.704	0.7	15.0456	0.3	170.307	0.6	16.9707	0.6	27.2437	0.3	1.06361	1.3	39.73
160	2021	F.ceranoides	-7.84843	43.6699	Ortigueira	332.962	4.5	1.92823	3.5	385.437	4.4	2.7309	3.6	2.06922	5.4	15.6961	5.1	22.2941	4.5	0.313972	4.5	11.98
161	1990	F.ceranoides	-7.90435	43.671	Ortigueira	42.2955	1.6	5.86298	1.1	124.971	0.8	11.8418	1.3	47.5323	0.8	11.7928	0.8	21.388	0.8	0.939086	1.4
161	2001	F.ceranoides	-7.90435	43.671	Ortigueira	377.387	0.7	8.08389	0.7	474.953	0.4	8.29293	0.4	17.8	0.9	46.4968	0.9	12.6537	1.3	1.05033	1.9	14.31
161	2003	F.ceranoides	-7.90435	43.671	Ortigueira	319.149	1.3	5.72055	0.6	333.113	1.3	9.07782	0.9	6.27991	0.6	45.8453	0.6	18.7939	1.7	0.730698	1.3	10.89
161	2005	F.ceranoides	-7.90435	43.671	Ortigueira	307.702	0.4	11.4991	1.1	377.346	0.7	10.7518	0.5	22.9	1.4	47.0366	1	6.6935	0.9	1.02959	1.7	11.165
161	2007	F.ceranoides	-7.90435	43.671	Ortigueira	214.065	1.4	5.44381	1.1	306.275	0.3	7.76545	1.8	16.8896	1.1	37.3247	1.6	11.3795	1.1	0.749146	3.3	14.95
161	2021	F.ceranoides	-7.90435	43.671	Ortigueira	154.896	3.5	1.02376	2.9	188.934	3.4	3.21225	2.5	3.3398	3.6	66.2097	3.3	21.705	3.7	0.989492	3.9	19.66
162	1990	F.ceranoides	-7.61144	43.674	Viveiro	170.088	1.1	14.5736	1.9	320.088	1	14.355	1.3	146.45	1	75.7577	1.1	83.5131	0.5	1.60274	0.7
162	2001	F.vesiculosus	-7.61144	43.674	Viveiro	60.2202	3.9	3.67764	3.1	111.943	4.3	5.27578	3.7	31.261	3.9	54.489	3.1	32.05	2.2	0.528882	3.6	26.88
162	2003	F.vesiculosus	-7.61144	43.674	Viveiro	53.7136	3.6	2.54497	4.6	125.968	5.4	5.64896	4.2	7.19786	4.3	59.4523	4	60.8526	3.8	0.512526	5.6	24.31
162	2003	F.spiralis	-7.61144	43.674	Viveiro	90.4776	0.7	2.85172	1.2	217.951	1	8.07971	0.6	3.82111	0.6	68.5169	0.5	30.2941	0.3	0.214403	3.7	16.83
162	2005	F.vesiculosus	-7.61144	43.674	Viveiro	31.2706	2.8	2.54439	2.2	87.8241	1.6	4.71867	1.6	13.6018	1.9	45.8376	1	32.0935	1.9	0.600522	7.1	28.33
162	2007	F.vesiculosus	-7.61144	43.674	Viveiro	35.5698	3.9	2.40515	4.8	85.0408	6.5	4.89293	4.6	14.2574	3.9	38.1399	3.8	34.5976	3.4	0.496613	3.9	26.355
162	2021	F.vesiculosus	-7.61144	43.674	Viveiro	1375.18	4.5	6.47489	4.5	1452.38	4.7	2.94284	5.1	1.84136	3.6	35.639	3.8	36.2688	3.9	0.290251	1	10.675
163	1990	F.ceranoides	-7.89125	43.6876	Ortigueira	1416.25	0.9	22.8206	1.2	2172.49	0.1	41.5941	0.6	148.627	0.1	159.848	0.1	129.886	1	9.38403	4.5	55.76
163	1990	F.spiralis	-7.89125	43.6876	Ortigueira	167.216	0.6	8.59548	1.3	277.009	1.2	13.5552	1.3	94.5488	0.6	29.4204	0.7	26.1851	1.7	1.01675	2.6
163	2021	F.ceranoides	-7.89125	43.6876	Ortigueira	3179.3	0.7	69.0033	0.5	4720.3	0.7	61.8024	0	12.3786	0	93.4551	0.7	13.5264	2.2	0.496544	0.3	295.015
164	2021	F.ceranoides	-7.44883	43.693	San Cibrao	716.359	5.6	1.01161	6.6	628.772	6.4	2.71167	5	2.31873	6.6	115.78	6.3	36.2739	5	1.26643	9.7	39.52
165	1990	F.spiralis	-7.44338	43.6962	San Cibrao	21.0237	2.9	6.12197	2.7	120.063	2.8	8.04608	1.7	600.033	4.4	56.6661	2.4	47.4839	3.6	1.81551	1.1	85.08
166	2001	F.vesiculosus	-7.87911	43.6967	Ortigueira	205.26	0.4	7.3948	0.3	301.412	1.5	8.59203	0.5	11.7912	0.6	20.4451	0.9	35.5903	0.4	0.366849	6.2	25.12
166	2003	F.vesiculosus	-7.87911	43.6967	Ortigueira	169.747	0.3	5.63964	0.4	245.913	0.1	5.98719	0.7	4.15294	0.7	18.4329	0.2	65.4098	0.3	0.324197	1.5	18.71
166	2005	F.vesiculosus	-7.87911	43.6967	Ortigueira	272.317	1.2	9.75113	1.1	409.182	0.6	8.61501	1.6	16.3452	1.1	15.1856	1	43.5362	1.1	0.44636	3.6	23.92
166	2021	F.vesiculosus	-7.87911	43.6967	Ortigueira	2010.63	1.1	14.6847	1.5	2205.78	1	9.91828	1.3	2.98043	1.1	13.1749	2.2	69.1105	1.7	0.370539	2.6	13.66
167	1990	F.spiralis	-7.86837	43.698	Ortigueira	60.1239	0.8	14.4029	1.2	198.006	1.5	20.6023	1.2	453.561	1.5	17.857	0.4	52.7419	1.3	1.15809	0.8	33.33
167	2021	F.vesiculosus	-7.86837	43.698	Ortigueira	1170.68	3	15.4488	3.5	1379.22	3.2	13.1413	4.1	2.01331	3	11.2187	2.2	61.8441	2.7	0.335632	4.9	12.36
168	1990	F.spiralis	-7.82459	43.7008	Ortigueira	17.1627	2.3	9.90419	1.8	52.6356	2.1	8.51316	2.3	48.4252	1.9	13.0646	2.6	5.77303	2.3	0.169115	7.5	45.82
168	2021	F.vesiculosus	-7.82459	43.7008	Ortigueira	3884.93	0.9	68.298	1.1	5032.2	0.8	53.0575	1.4	4.41963	1.1	35.814	0.5	75.8434	1.4	0.680061	1.9	14.625
169	1990	F.ceranoides	-7.47851	43.706	San Cibrao	133.391	1.1	15.1998	1.5	269.792	1.5	12.1886	1	213.328	0.6	104.824	0.7	29.9114	1.1	1.62973	2.7	131.42
170	1990	F.ceranoides	-7.68637	43.7146	Barqueiro	62.6791	0.3	6.47336	0.5	258.112	0.7	6.84766	0.5	16.29	0.5	57.0053	0.3	56.9458	0.1	0.900312	1.9	36.425
170	2021	F.ceranoides	-7.68637	43.7146	Barqueiro	3204.72	5.1	7.98652	4.6	2205.03	4.6	4.806	4.3	4.64023	5	35.5228	4.4	29.2013	4.9	0.569638	9.2	18.335
171	1990	F.ceranoides	-7.70215	43.7196	Barqueiro	49.6157	2.2	15.3213	1.4	214.138	1.2	15.569	2	53.5568	2.2	107.736	1.8	27.8874	1.8	1.3317	2.9	79.52
171	2021	F.ceranoides	-7.70215	43.7196	Barqueiro	1649.23	1.7	3.90572	2.1	1031.78	0.9	2.93652	0.9	3.19543	2.4	27.8788	1.2	33.9878	1.5	0.41823	2.1	13.31
172	1990	F.spiralis	-7.69789	43.7311	Barqueiro	115.789	1.5	2.50836	1.9	131.635	2.2	4.3871	0.8	142.49	1.5	30.0938	0.8	36.875	1.6	1.15889	1	43.93
172	2021	F.vesiculosus	-7.69789	43.7311	Barqueiro	2404.7	1.7	7.72544	1.4	2238.91	2	5.18977	0.4	3.64064	1.4	33.5909	0.8	60.4856	0.9	0.414424	4	16.705
173	1990	F.spiralis	-7.70142	43.7364	Barqueiro	34.3779	4.1	4.02638	4.2	76.3191	4.3	4.57112	3.9	37.4217	4.6	22.7063	4.6	35.522	4.5	0.956572	3.4	33.51
173	2021	F.vesiculosus	-7.70142	43.7364	Barqueiro	151.798	1.8	0.421302	1.2	145.013	0.8	1.63694	0.6	1.70599	2.5	22.0347	1.1	68.359	1.3	0.431774	0.9	10.155
